# Supplementary material for: Crystal structure of (E)-1-methyl-2-[2-(2-methoxphen­yl)ethen­yl]-4-nitro-1H-imidazole
Source: Acta Crystallogr Sect E Struct Rep Online. 2014 Aug 1;70(Pt 9):o966–7. doi: 10.1107/S1600536814017206 (PMC4186069; doi:10.1107/S1600536814017206)
Supplement: Supplementary file 1 [file e-70-0o966-sup1.cif]

##############################################################################
#                                                                            #
# This CIF contains the data in a paper accepted for publication in          #
# Acta Crystallographica Section E. It conforms to the requirements of       #
# Notes for Authors for Acta Crystallographica Section E, and has been       #
# peer reviewed under the auspices of the IUCr Commission on Journals.       #
#                                                                            #
# Full details of the Crystallographic Information File format               #
# are given in the paper "The Crystallographic Information File (CIF):       #
# a New Standard Archive File for Crystallography" by S. R. Hall, F. H.      #
# Allen and I. D. Brown [Acta Cryst. (1991), A47, 655-685].                  #
#                                                                            #
# The current version of the core CIF dictionary is obtainable from          #
# ftp://ftp.iucr.org/pub/cif_core.dic.                                       #
#                                                                            #
# Software is freely available for graphical display of the structure(s)     #
# in this CIF. For information consult the CIF software page                 #
# http://www.iucr.org/resources/cif/software.                                #
#                                                                            #
# This file may be used for bona fide research purposes within the           #
# scientific community so long as proper attribution is given to the journal # 
# article from which it was obtained.                                        #
#                                                                            #
##############################################################################
data_I
_database_code_depnum_ccdc_archive 'CCDC 1015965'
_audit_creation_method     'WinGX routine CIF_UPDATE'
_audit_conform_dict_name     cif_core.dic
_audit_conform_dict_version     2.3
_journal_date_recd_electronic     2014-07-19
_journal_date_accepted     2014-07-25
_journal_name_full     'Acta Crystallographica, Section E'
_journal_year     2014
_journal_volume     70
_journal_issue      9
_journal_page_first     o966
_journal_page_last     o967
_journal_paper_category     HO
_journal_paper_doi     10.1107/S1600536814017206
_journal_coeditor_code     HG5400
_publ_contact_author_name     'Sofiane, Bouacida '
_publ_contact_author_address
; \
Unit\'e de recherche de CHimie de l'Environnement \
et Mol\'eculaire Structurale,
CHEMS, Universit\'e Constantine 1
25000 Algeria
;
_publ_contact_author_email     bouacida_sofiane@yahoo.fr
_publ_contact_author_fax     '00 (213) 31 81 88 16'
_publ_contact_author_phone     '00 (213) 74 45 27 14'
_publ_section_title
;
Crystal structure of
(<i>E</i>)-1-methyl-2-[2-(2-methoxphenyl)ethenyl]-4-nitro-1<i>H</i>-imidazole
;
loop_
    _publ_author_name
    _publ_author_footnote
    _publ_author_address
    'Hayette Alliouche'
;
;
;\
Laboratoire des Produits Naturels \
d'Origine V\'eg\'etale et de Synth\`ese Organique
PHYSYNOR
Universit\'e Constantine 1
25000 Constantine
Algeria
;
    'Abdelmalek Bouraiou'
;
;
;
Laboratoire des Produits Naturels \
d'Origine V\'eg\'etale et de Synth\`ese Organique
PHYSYNOR
Universit\'e Constantine 1
25000 Constantine
Algeria
;
    'Sofiane Bouacida' .
;\
Unit\'e de Recherche de Chimie de l'Environnement \
et Mol\'eculaire Structurale (CHEMS), Universit\'e Constantine 1
25000 Algeria
D\'epartement Sciences de la Mati\`ere,
Facult\'e des Sciences Exactes et \
Sciences de la Nature et de la Vie,
Universit\'e Oum El Bouaghi,
Algeria
;
    'Hocine Merazig'
;
;
;\
Unit\'e de Recherche de Chimie de l'Environnement \
et Mol\'eculaire Structurale (CHEMS), Universit\'e Constantine 1
25000 Algeria
;
    'Ali Belfaitah'
;
;
;\
Laboratoire des Produits Naturels \
d'Origine V\'eg\'etale et de Synth\`ese Organique
PHYSYNOR
Universit\'e Constantine 1
25000 Constantine
Algeria
;
_chemical_name_systematic
;
1-Methyl-2-[(<i>E</i>)-2-(2-methoxphenyl)ethenyl]-4-nitro-1<i>H</i>-imidazole
;
_chemical_formula_moiety     'C13 H13 N3 O3'
_chemical_formula_sum     'C13 H13 N3 O3'
_chemical_formula_iupac     'C13 H13 N3 O3'
_chemical_formula_weight     259.26
_space_group_crystal_system     triclinic
_space_group_name_H-M_alt     'P -1'
_space_group_name_Hall     '-P 1'
loop_
    _space_group_symop_operation_xyz
    'x, y, z'
    '-x, -y, -z'
_cell_length_a     7.9339(18)
_cell_length_b     8.1994(19)
_cell_length_c     10.452(3)
_cell_angle_alpha     68.877(17)
_cell_angle_beta     75.037(17)
_cell_angle_gamma     76.182(17)
_cell_volume     604.7(2)
_cell_formula_units_Z     2
_cell_measurement_reflns_used     1356
_cell_measurement_theta_min     2.7
_cell_measurement_theta_max     24.58
_cell_measurement_temperature     150(2)
_exptl_crystal_description     Block
_exptl_crystal_colour     Yellow
_exptl_crystal_size_max     0.19
_exptl_crystal_size_mid     0.12
_exptl_crystal_size_min     0.08
_exptl_crystal_density_diffrn     1.424
_exptl_crystal_density_method     'not measured'
_exptl_crystal_F_000     272
_exptl_absorpt_coefficient_mu     0.104
_exptl_absorpt_correction_type     multi-scan
_exptl_absorpt_process_details
;
(SADABS; Sheldrick, 2002)
;
_exptl_absorpt_correction_T_min     0.7544
_exptl_absorpt_correction_T_max     1.0000
_exptl_special_details
;
;
_diffrn_ambient_temperature     150(2)
_diffrn_radiation_type     MoK\a
_diffrn_radiation_wavelength     0.71073
_diffrn_radiation_monochromator     graphite
_diffrn_measurement_device_type     'Bruker APEXII'
_diffrn_measurement_method     'CCD rotation images, thin slices'
_diffrn_reflns_number     5177
_diffrn_reflns_av_R_equivalents     0
_diffrn_reflns_theta_min     2.69
_diffrn_reflns_theta_max     25.29
_diffrn_reflns_theta_full     25
_diffrn_measured_fraction_theta_max     0.964
_diffrn_measured_fraction_theta_full     0.99
_diffrn_reflns_limit_h_min     -9
_diffrn_reflns_limit_h_max     9
_diffrn_reflns_limit_k_min     -9
_diffrn_reflns_limit_k_max     9
_diffrn_reflns_limit_l_min     -12
_diffrn_reflns_limit_l_max     12
_refine_special_details
;
Refinement of <i>F</i>^2^ against ALL reflections. The weighted <i>R</i>-factor
<i>wR</i> and goodness of fit <i>S</i> are based on <i>F</i>^2^, conventional
<i>R</i>-factors <i>R</i> are based on <i>F</i>, with <i>F</i> set to zero for
negative <i>F</i>^2^. The threshold expression of <i>F</i>^2^ >
\s(<i>F</i>^2^) is used only for calculating <i>R</i>-factors(gt) <i>etc</i>.
and is not relevant to the choice of reflections for refinement.
<i>R</i>-factors based on <i>F</i>^2^ are statistically about twice as large
as those based on <i>F</i>, and <i>R</i>- factors based on ALL data will be
even larger.
;
_reflns_number_total     5177
_reflns_number_gt     3712
_reflns_threshold_expression     I>2sigma(I)
_refine_ls_structure_factor_coef     Fsqd
_refine_ls_matrix_type     full
_refine_ls_R_factor_all     0.1151
_refine_ls_R_factor_gt     0.0877
_refine_ls_wR_factor_gt     0.2476
_refine_ls_wR_factor_ref     0.2819
_refine_ls_goodness_of_fit_ref     1.062
_refine_ls_restrained_S_all     1.062
_refine_ls_number_reflns     5171
_refine_ls_number_parameters     176
_refine_ls_number_restraints     0
_refine_ls_hydrogen_treatment     constr
_refine_ls_weighting_scheme     calc
_refine_ls_weighting_details
         'calc w=1/[\s^2^(Fo^2^)+(0.1745P)^2^+0.1919P] where P=(Fo^2^+2Fc^2^)/3'
_atom_sites_solution_hydrogens     geom
_atom_sites_solution_primary     direct
_atom_sites_solution_secondary     difmap
_refine_ls_shift/su_max     0
_refine_ls_shift/su_mean     0
_refine_diff_density_max     0.491
_refine_diff_density_min     -0.422
_refine_ls_extinction_method     'SHELXL97 (Sheldrick, 2008)'
_refine_ls_extinction_coef     0.045(12)
_refine_ls_extinction_expression
                                    Fc^*^=kFc[1+0.001xFc^2^\l^3^/sin(2\q)]^-1/4^
loop_
    _atom_type_symbol
    _atom_type_description
    _atom_type_scat_dispersion_real
    _atom_type_scat_dispersion_imag
    _atom_type_scat_source
    C C 0.0033 0.0016 'International Tables Vol C Tables 4.2.6.8 and 6.1.1.4'
    H H 0 0 'International Tables Vol C Tables 4.2.6.8 and 6.1.1.4'
    N N 0.0061 0.0033 'International Tables Vol C Tables 4.2.6.8 and 6.1.1.4'
    O O 0.0106 0.006 'International Tables Vol C Tables 4.2.6.8 and 6.1.1.4'
_computing_data_collection     'APEX2 (Bruker, 2006)'
_computing_cell_refinement     'SAINT (Bruker, 2006)'
_computing_data_reduction     'SAINT (Bruker, 2006)'
_computing_structure_solution     'SIR2002 (Burla <i>et al.</i>, 2005)'
_computing_structure_refinement     'SHELXL97 (Sheldrick, 2008)'
_computing_molecular_graphics
 'ORTEP-3 for Windows (Farrugia, 2012) and DIAMOND (Brandenburg & Berndt, 2001)'
_computing_publication_material     'WinGX (Farrugia, 2012)'
loop_
    _atom_site_type_symbol
    _atom_site_label
    _atom_site_fract_x
    _atom_site_fract_y
    _atom_site_fract_z
    _atom_site_U_iso_or_equiv
    _atom_site_adp_type
    _atom_site_calc_flag
    _atom_site_refinement_flags
    _atom_site_occupancy
    _atom_site_symmetry_multiplicity
    _atom_site_disorder_assembly
    _atom_site_disorder_group
    O O1 0.4178(3) 0.2400(3) 0.2786(3) 0.0256(6) Uani d . 1 1 . .
    O O3 1.0969(3) 0.6148(3) 0.0846(2) 0.0219(6) Uani d . 1 1 . .
    O O2 0.1531(3) 0.2922(3) 0.3961(3) 0.0238(6) Uani d . 1 1 . .
    N N1 0.3026(4) 0.3303(4) 0.3420(3) 0.0167(7) Uani d . 1 1 . .
    N N2 0.5059(3) 0.5331(4) 0.2979(3) 0.0162(7) Uani d . 1 1 . .
    N N3 0.3292(3) 0.7076(3) 0.4156(3) 0.0134(6) Uani d . 1 1 . .
    C C1 0.3460(4) 0.4809(4) 0.3545(3) 0.0142(7) Uani d . 1 1 . .
    C C2 0.4934(4) 0.6726(4) 0.3362(3) 0.0125(7) Uani d . 1 1 . .
    C C5 0.6299(4) 0.7796(5) 0.3004(3) 0.0172(8) Uani d . 1 1 . .
    H H5 0.6018 0.8867 0.319 0.021 Uiso calc R 1 1 . .
    C C6 0.7973(4) 0.7279(4) 0.2408(3) 0.0151(7) Uani d . 1 1 . .
    H H6 0.8198 0.6187 0.2261 0.018 Uiso calc R 1 1 . .
    C C7 0.9464(4) 0.8227(4) 0.1968(3) 0.0139(7) Uani d . 1 1 . .
    C C8 1.1027(4) 0.7634(4) 0.1144(3) 0.0159(8) Uani d . 1 1 . .
    C C13 1.2438(4) 0.5580(5) -0.0106(4) 0.0273(9) Uani d . 1 1 . .
    H H13C 1.2622 0.6542 -0.0961 0.041 Uiso calc R 1 1 . .
    H H13A 1.22 0.4604 -0.0296 0.041 Uiso calc R 1 1 . .
    H H13B 1.3478 0.5214 0.0299 0.041 Uiso calc R 1 1 . .
    C C4 0.2711(4) 0.8439(5) 0.4845(3) 0.0196(8) Uani d . 1 1 . .
    H H4A 0.1465 0.8508 0.5215 0.029 Uiso calc R 1 1 . .
    H H4B 0.2948 0.9563 0.418 0.029 Uiso calc R 1 1 . .
    H H4C 0.3339 0.814 0.5591 0.029 Uiso calc R 1 1 . .
    C C3 0.2328(4) 0.5873(4) 0.4277(3) 0.0139(7) Uani d . 1 1 . .
    H H3 0.117 0.5778 0.4744 0.017 Uiso calc R 1 1 . .
    C C9 1.2469(4) 0.8506(5) 0.0702(3) 0.0207(8) Uani d . 1 1 . .
    H H9 1.349 0.81 0.0154 0.025 Uiso calc R 1 1 . .
    C C10 1.2392(5) 0.9970(5) 0.1072(3) 0.0233(8) Uani d . 1 1 . .
    H H10 1.3369 1.0544 0.0781 0.028 Uiso calc R 1 1 . .
    C C11 1.0871(4) 1.0600(5) 0.1876(3) 0.0211(8) Uani d . 1 1 . .
    H H11 1.0818 1.1602 0.2116 0.025 Uiso calc R 1 1 . .
    C C12 0.9434(4) 0.9723(5) 0.2317(3) 0.0199(8) Uani d . 1 1 . .
    H H12 0.8418 1.0144 0.2863 0.024 Uiso calc R 1 1 . .
loop_
    _atom_site_aniso_label
    _atom_site_aniso_U_11
    _atom_site_aniso_U_22
    _atom_site_aniso_U_33
    _atom_site_aniso_U_12
    _atom_site_aniso_U_13
    _atom_site_aniso_U_23
    O1 0.0232(13) 0.0238(14) 0.0331(14) -0.0046(11) 0.0055(11) -0.0199(12)
    O3 0.0169(13) 0.0238(14) 0.0257(13) -0.0036(10) 0.0029(10) -0.0135(11)
    O2 0.0142(13) 0.0280(15) 0.0313(14) -0.0066(11) 0.0037(11) -0.0154(12)
    N1 0.0173(15) 0.0150(15) 0.0183(14) -0.0021(12) -0.0013(12) -0.0077(12)
    N2 0.0144(14) 0.0181(15) 0.0159(14) -0.0007(12) -0.0022(11) -0.0070(12)
    N3 0.0139(14) 0.0113(14) 0.0162(13) -0.0006(11) -0.0005(11) -0.0083(11)
    C1 0.0135(16) 0.0166(17) 0.0122(16) -0.0007(13) -0.0053(13) -0.0032(13)
    C2 0.0120(16) 0.0162(17) 0.0099(14) -0.0020(13) -0.0029(13) -0.0043(13)
    C5 0.0170(18) 0.0181(17) 0.0207(17) -0.0027(14) -0.0072(14) -0.0086(15)
    C6 0.0155(17) 0.0144(17) 0.0177(16) 0.0010(14) -0.0055(13) -0.0084(14)
    C7 0.0154(17) 0.0165(17) 0.0089(15) -0.0037(14) -0.0028(13) -0.0018(13)
    C8 0.0143(17) 0.0193(18) 0.0134(16) -0.0016(14) -0.0034(14) -0.0047(14)
    C13 0.0200(19) 0.033(2) 0.0253(19) 0.0037(17) 0.0043(15) -0.0167(17)
    C4 0.0171(17) 0.0219(18) 0.0232(17) -0.0021(15) -0.0010(14) -0.0137(15)
    C3 0.0126(17) 0.0178(18) 0.0129(15) -0.0037(14) -0.0026(13) -0.0058(13)
    C9 0.0150(17) 0.029(2) 0.0163(17) -0.0043(15) -0.0043(14) -0.0036(15)
    C10 0.026(2) 0.030(2) 0.0173(17) -0.0148(16) -0.0081(15) -0.0020(16)
    C11 0.0237(19) 0.025(2) 0.0201(17) -0.0062(16) -0.0086(15) -0.0092(16)
    C12 0.0187(18) 0.025(2) 0.0176(17) -0.0039(15) -0.0067(14) -0.0068(15)
_geom_special_details
;
All e.s.d.'s (except the e.s.d. in the dihedral angle between two l.s. planes)
are estimated using the full covariance matrix. The cell e.s.d.'s are taken
into account individually in the estimation of e.s.d.'s in distances, angles
and torsion angles; correlations between e.s.d.'s in cell parameters are only
used when they are defined by crystal symmetry. An approximate (isotropic)
treatment of cell e.s.d.'s is used for estimating e.s.d.'s involving l.s.
planes.
;
loop_
    _geom_bond_atom_site_label_1
    _geom_bond_atom_site_label_2
    _geom_bond_site_symmetry_2
    _geom_bond_distance
    _geom_bond_publ_flag
    O1 N1 . 1.241(3) ?
    O3 C8 . 1.375(4) ?
    O3 C13 . 1.429(4) ?
    O2 N1 . 1.236(3) ?
    N1 C1 . 1.415(4) ?
    N2 C2 . 1.317(4) ?
    N2 C1 . 1.354(4) ?
    N3 C3 . 1.339(4) ?
    N3 C2 . 1.380(4) ?
    N3 C4 . 1.464(4) ?
    C1 C3 . 1.380(4) ?
    C2 C5 . 1.445(5) ?
    C5 C6 . 1.351(5) ?
    C5 H5 . 0.93 ?
    C6 C7 . 1.455(5) ?
    C6 H6 . 0.93 ?
    C7 C12 . 1.394(5) ?
    C7 C8 . 1.406(4) ?
    C8 C9 . 1.383(5) ?
    C13 H13C . 0.96 ?
    C13 H13A . 0.96 ?
    C13 H13B . 0.96 ?
    C4 H4A . 0.96 ?
    C4 H4B . 0.96 ?
    C4 H4C . 0.96 ?
    C3 H3 . 0.93 ?
    C9 C10 . 1.372(5) ?
    C9 H9 . 0.93 ?
    C10 C11 . 1.386(5) ?
    C10 H10 . 0.93 ?
    C11 C12 . 1.382(5) ?
    C11 H11 . 0.93 ?
    C12 H12 . 0.93 ?
loop_
    _geom_angle_atom_site_label_1
    _geom_angle_atom_site_label_2
    _geom_angle_atom_site_label_3
    _geom_angle_site_symmetry_1
    _geom_angle_site_symmetry_3
    _geom_angle
    _geom_angle_publ_flag
    C8 O3 C13 . . 117.1(3) ?
    O2 N1 O1 . . 122.5(3) ?
    O2 N1 C1 . . 119.0(3) ?
    O1 N1 C1 . . 118.4(3) ?
    C2 N2 C1 . . 103.9(3) ?
    C3 N3 C2 . . 108.4(2) ?
    C3 N3 C4 . . 124.7(3) ?
    C2 N3 C4 . . 126.7(3) ?
    N2 C1 C3 . . 112.9(3) ?
    N2 C1 N1 . . 123.0(3) ?
    C3 C1 N1 . . 124.1(3) ?
    N2 C2 N3 . . 111.1(3) ?
    N2 C2 C5 . . 125.9(3) ?
    N3 C2 C5 . . 123.0(3) ?
    C6 C5 C2 . . 121.7(3) ?
    C6 C5 H5 . . 119.2 ?
    C2 C5 H5 . . 119.2 ?
    C5 C6 C7 . . 127.7(3) ?
    C5 C6 H6 . . 116.1 ?
    C7 C6 H6 . . 116.1 ?
    C12 C7 C8 . . 117.2(3) ?
    C12 C7 C6 . . 123.3(3) ?
    C8 C7 C6 . . 119.5(3) ?
    O3 C8 C9 . . 124.8(3) ?
    O3 C8 C7 . . 114.1(3) ?
    C9 C8 C7 . . 121.1(3) ?
    O3 C13 H13C . . 109.5 ?
    O3 C13 H13A . . 109.5 ?
    H13C C13 H13A . . 109.5 ?
    O3 C13 H13B . . 109.5 ?
    H13C C13 H13B . . 109.5 ?
    H13A C13 H13B . . 109.5 ?
    N3 C4 H4A . . 109.5 ?
    N3 C4 H4B . . 109.5 ?
    H4A C4 H4B . . 109.5 ?
    N3 C4 H4C . . 109.5 ?
    H4A C4 H4C . . 109.5 ?
    H4B C4 H4C . . 109.5 ?
    N3 C3 C1 . . 103.7(3) ?
    N3 C3 H3 . . 128.1 ?
    C1 C3 H3 . . 128.1 ?
    C10 C9 C8 . . 120.0(3) ?
    C10 C9 H9 . . 120 ?
    C8 C9 H9 . . 120 ?
    C9 C10 C11 . . 120.6(3) ?
    C9 C10 H10 . . 119.7 ?
    C11 C10 H10 . . 119.7 ?
    C12 C11 C10 . . 119.2(3) ?
    C12 C11 H11 . . 120.4 ?
    C10 C11 H11 . . 120.4 ?
    C11 C12 C7 . . 121.9(3) ?
    C11 C12 H12 . . 119 ?
    C7 C12 H12 . . 119 ?
loop_
    _geom_torsion_atom_site_label_1
    _geom_torsion_atom_site_label_2
    _geom_torsion_atom_site_label_3
    _geom_torsion_atom_site_label_4
    _geom_torsion_site_symmetry_1
    _geom_torsion_site_symmetry_2
    _geom_torsion_site_symmetry_3
    _geom_torsion_site_symmetry_4
    _geom_torsion
    _geom_torsion_publ_flag
    C2 N2 C1 C3 . . . . 0.3(3) ?
    C2 N2 C1 N1 . . . . -178.3(3) ?
    O2 N1 C1 N2 . . . . -179.5(3) ?
    O1 N1 C1 N2 . . . . 1.5(4) ?
    O2 N1 C1 C3 . . . . 2.0(5) ?
    O1 N1 C1 C3 . . . . -176.9(3) ?
    C1 N2 C2 N3 . . . . 0.1(3) ?
    C1 N2 C2 C5 . . . . -179.2(3) ?
    C3 N3 C2 N2 . . . . -0.5(3) ?
    C4 N3 C2 N2 . . . . 175.4(3) ?
    C3 N3 C2 C5 . . . . 178.9(3) ?
    C4 N3 C2 C5 . . . . -5.3(5) ?
    N2 C2 C5 C6 . . . . -10.8(5) ?
    N3 C2 C5 C6 . . . . 170.0(3) ?
    C2 C5 C6 C7 . . . . 178.6(3) ?
    C5 C6 C7 C12 . . . . 11.0(5) ?
    C5 C6 C7 C8 . . . . -168.8(3) ?
    C13 O3 C8 C9 . . . . -6.8(5) ?
    C13 O3 C8 C7 . . . . 173.6(3) ?
    C12 C7 C8 O3 . . . . 179.6(3) ?
    C6 C7 C8 O3 . . . . -0.6(4) ?
    C12 C7 C8 C9 . . . . -0.1(5) ?
    C6 C7 C8 C9 . . . . 179.8(3) ?
    C2 N3 C3 C1 . . . . 0.6(3) ?
    C4 N3 C3 C1 . . . . -175.4(3) ?
    N2 C1 C3 N3 . . . . -0.5(3) ?
    N1 C1 C3 N3 . . . . 178.1(3) ?
    O3 C8 C9 C10 . . . . -179.3(3) ?
    C7 C8 C9 C10 . . . . 0.3(5) ?
    C8 C9 C10 C11 . . . . -0.7(5) ?
    C9 C10 C11 C12 . . . . 0.8(5) ?
    C10 C11 C12 C7 . . . . -0.5(5) ?
    C8 C7 C12 C11 . . . . 0.1(5) ?
    C6 C7 C12 C11 . . . . -179.7(3) ?
loop_
    _geom_hbond_atom_site_label_D
    _geom_hbond_atom_site_label_H
    _geom_hbond_atom_site_label_A
    _geom_hbond_site_symmetry_A
    _geom_hbond_distance_DH
    _geom_hbond_distance_HA
    _geom_hbond_distance_DA
    _geom_hbond_angle_DHA
    _geom_hbond_publ_flag
    C3 H3 O2 2_566 0.9300 2.4500 3.271(4) 147.00 yes
    C4 H4B O1 1_565 0.9600 2.5300 3.465(5) 165.00 yes
    C6 H6 O3 . 0.9300 2.3100 2.685(4) 103.00 yes
    C6 H6 N2 . 0.9300 2.6000 2.935(4) 102.00 yes
_iucr_refine_instructions_details
;
TITL scan_0m_P-1 in P-1
CELL  0.71073   7.9339   8.1994  10.4518   68.877   75.037   76.182
ZERR     2.00   0.0018   0.0019   0.0026    0.017    0.017    0.017
LATT   1
SFAC  C    H    N    O
UNIT  26   26   6    6
MERG   0
OMIT    -2   0   1
OMIT     0   6  -2
FMAP   2
PLAN   20
ACTA   50.00
BOND   $H
CONF
L.S.   5
TEMP     0.00
WGHT    0.174500    0.191900
EXTI    0.044691
BASF   0.36877
FVAR       0.85757
O1    4    0.417790    0.240013    0.278606    11.00000    0.02324    0.02376 =
         0.03313   -0.01990    0.00547   -0.00464
O3    4    1.096871    0.614795    0.084649    11.00000    0.01692    0.02383 =
         0.02567   -0.01346    0.00293   -0.00362
O2    4    0.153126    0.292218    0.396074    11.00000    0.01424    0.02799 =
         0.03135   -0.01545    0.00365   -0.00664
N1    3    0.302624    0.330349    0.342010    11.00000    0.01730    0.01497 =
         0.01829   -0.00767   -0.00127   -0.00208
N2    3    0.505904    0.533117    0.297903    11.00000    0.01436    0.01811 =
         0.01589   -0.00699   -0.00222   -0.00067
N3    3    0.329150    0.707613    0.415574    11.00000    0.01386    0.01135 =
         0.01620   -0.00828   -0.00054   -0.00059
C1    1    0.345956    0.480901    0.354541    11.00000    0.01348    0.01657 =
         0.01222   -0.00323   -0.00528   -0.00074
C2    1    0.493407    0.672637    0.336183    11.00000    0.01197    0.01617 =
         0.00990   -0.00429   -0.00289   -0.00205
C3    1    0.629882    0.779584    0.300436    11.00000    0.01696    0.01813 =
         0.02074   -0.00862   -0.00723   -0.00270
AFIX  43
H6    2    0.601765    0.886676    0.318956    11.00000   -1.20000
AFIX   0
C4    1    0.797263    0.727919    0.240801    11.00000    0.01550    0.01437 =
         0.01772   -0.00839   -0.00545    0.00104
AFIX  43
H7    2    0.819827    0.618747    0.226146    11.00000   -1.20000
AFIX   0
C5    1    0.946367    0.822729    0.196791    11.00000    0.01540    0.01652 =
         0.00887   -0.00179   -0.00284   -0.00374
C6    1    1.102675    0.763388    0.114433    11.00000    0.01428    0.01927 =
         0.01345   -0.00467   -0.00340   -0.00159
C7    1    1.243782    0.558041   -0.010602    11.00000    0.02002    0.03329 =
         0.02533   -0.01667    0.00429    0.00368
AFIX 137
H9    2    1.262220    0.654186   -0.096129    11.00000   -1.50000
H1    2    1.219978    0.460429   -0.029583    11.00000   -1.50000
H8    2    1.347847    0.521380    0.029913    11.00000   -1.50000
AFIX   0
C8    1    0.271092    0.843901    0.484492    11.00000    0.01711    0.02189 =
         0.02318   -0.01367   -0.00098   -0.00211
AFIX 137
H2    2    0.146509    0.850813    0.521554    11.00000   -1.50000
H4    2    0.294784    0.956314    0.417983    11.00000   -1.50000
H3    2    0.333908    0.813957    0.559137    11.00000   -1.50000
AFIX   0
C9    1    0.232829    0.587323    0.427695    11.00000    0.01263    0.01778 =
         0.01292   -0.00578   -0.00264   -0.00371
AFIX  43
H5    2    0.116950    0.577752    0.474424    11.00000   -1.20000
AFIX   0
C10   1    1.246889    0.850573    0.070199    11.00000    0.01502    0.02904 =
         0.01626   -0.00362   -0.00432   -0.00427
AFIX  43
H13   2    1.349039    0.809961    0.015370    11.00000   -1.20000
AFIX   0
C11   1    1.239195    0.996959    0.107228    11.00000    0.02573    0.03010 =
         0.01727   -0.00197   -0.00808   -0.01477
AFIX  43
H12   2    1.336917    1.054404    0.078128    11.00000   -1.20000
AFIX   0
C12   1    1.087075    1.060036    0.187631    11.00000    0.02368    0.02493 =
         0.02014   -0.00923   -0.00856   -0.00618
AFIX  43
H11   2    1.081762    1.160158    0.211616    11.00000   -1.20000
AFIX   0
C13   1    0.943406    0.972345    0.231718    11.00000    0.01867    0.02537 =
         0.01758   -0.00679   -0.00668   -0.00387
AFIX  43
H10   2    0.841820    1.014363    0.286259    11.00000   -1.20000
HKLF 5
REM  scan_0m_P-1 in P-1
REM R1 =  0.0877 for   3712 Fo > 4sig(Fo)  and  0.1151 for all   5177 data
REM    176 parameters refined using      0 restraints
END
WGHT      0.1748      0.1864
REM Highest difference peak  0.491,  deepest hole -0.422,  1-sigma level  0.117
Q1    1   1.0256  0.7530  0.1925  11.00000  0.05    0.49
Q2    1   0.9980  0.5975  0.1390  11.00000  0.05    0.42
Q3    1   0.5499  0.5414  0.2410  11.00000  0.05    0.41
Q4    1   0.2779  0.6553  0.4729  11.00000  0.05    0.38
Q5    1   0.2895  0.4966  0.4177  11.00000  0.05    0.37
Q6    1   0.9958  0.8313  0.1242  11.00000  0.05    0.37
Q7    1   1.1588  1.0727  0.0988  11.00000  0.05    0.36
Q8    1   0.4166  0.5049  0.3289  11.00000  0.05    0.36
Q9    1   1.1927  0.7986  0.1036  11.00000  0.05    0.35
Q10   1   0.1116  0.2768  0.4310  11.00000  0.05    0.34
Q11   1   0.5089  1.0039  0.4249  11.00000  0.05    0.34
Q12   1   0.2196  0.8211  0.5557  11.00000  0.05    0.33
Q13   1   0.1150  0.2217  0.3179  11.00000  0.05    0.33
Q14   1   0.9733  1.1436  0.3308  11.00000  0.05    0.33
Q15   1   0.8599  0.7768  0.2027  11.00000  0.05    0.33
Q16   1   0.4252  0.6669  0.4079  11.00000  0.05    0.33
Q17   1   1.3691  1.1485  0.0973  11.00000  0.05    0.33
Q18   1   1.3152  0.8729 -0.0150  11.00000  0.05    0.33
Q19   1   1.2224  1.2504  0.2083  11.00000  0.05    0.32
Q20   1   0.3852  0.9924  0.4406  11.00000  0.05    0.32
;
