# Supplementary material for: Crystal structure of (E)-1-methyl-2-[2-(2-methoxphen­yl)ethen­yl]-4-nitro-1H-imidazole
Source: Acta Crystallogr Sect E Struct Rep Online. 2014 Aug 1;70(Pt 9):o966–7. doi: 10.1107/S1600536814017206 (PMC4186069; doi:10.1107/S1600536814017206)
Supplement: Supplementary file 2 [file e-70-0o966-Isup2.hkl]

#
# h,k,l, Fc-squared, Fo-squared, sigma(Fo-squared) and status flag
#
data_I
_shelx_title ' scan_0m_P-1 in P-1'
_shelx_refln_list_code          4
_shelx_F_calc_maximum      116.26
_exptl_crystal_F_000       272.00
_reflns_d_resolution_high  0.8317
 
loop_
 _symmetry_equiv_pos_as_xyz
 'x, y, z'
 '-x, -y, -z'
 
_cell_length_a     7.9339
_cell_length_b     8.1994
_cell_length_c    10.4518
_cell_angle_alpha  68.877
_cell_angle_beta   75.037
_cell_angle_gamma  76.182
 
_shelx_F_squared_multiplier     1.000
 
loop_
 _refln_index_h
 _refln_index_k
 _refln_index_l
 _refln_F_squared_calc
 _refln_F_squared_meas
 _refln_F_squared_sigma
 _refln_observed_status
  -1   0   0        5.32        4.68      0.87 o
  -1   0   0        5.32       -0.72      0.86 o
  -1   0   0        5.32        5.60      1.96 o
   1   0   0        5.32        1.81      1.39 o
   1   0   0        5.32        4.56      1.31 o
  -2   0   0      656.31      596.71     32.17 o
  -2   0   0      656.31      614.31     49.76 o
   2   0   0      656.31      591.49     32.21 o
  -3   0   0        6.53        7.72      4.00 o
   3   0   0        6.53        3.89      3.20 o
   3   0   0        6.53        6.20      1.81 o
   4   0   0       23.55        8.80      2.18 o
   4   0   0       23.55       11.73      4.07 o
  -5   0   0      235.26      210.09     14.49 o
   5   0   0      235.26      240.75     16.60 o
   5   0   0      235.26      189.01     17.35 o
  -6   0   0      104.58      127.39      9.91 o
   6   0   0      104.58       96.79     10.46 o
   6   0   0      104.58       66.43     10.13 o
  -7   0   0      146.32      129.68     12.29 o
   7   0   0      146.32      124.38     13.62 o
   7   0   0      146.32      167.59     14.17 o
  -8   0   0       23.12       26.03      6.64 o
   8   0   0       23.12       16.17      6.98 o
   8  -1   0       30.87       26.63      7.79 o
  -8   1   0       30.87       33.65      7.32 o
   7  -1   0      126.92      125.47     13.22 o
  -7   1   0      126.92      104.00     10.77 o
   6  -1   0       50.62       55.31      9.08 o
  -6   1   0       50.62       84.50      8.41 o
   5  -1   0        0.90       -0.03      3.81 o
   5  -1   0        0.90        2.75      1.97 o
  -5   1   0        0.90        4.49      3.63 o
   4  -1   0      256.34      230.79     17.81 o
   4  -1   0      256.34      226.24     13.50 o
  -4   1   0      256.34      254.94     15.61 o
   3  -1   0      710.30      676.85     36.39 o
  -3   1   0      710.30      677.40     38.76 o
   2  -1   0        1.85        2.01      1.18 o
  -2   1   0        1.85        2.61      2.18 o
  -2   1   0        1.85       -0.16      2.45 o
   1  -1   0      679.24      696.46     50.08 o
  -1   1   0      679.24      710.89     42.11 o
  -1   1   0      679.24      663.15     50.08 o
  -1   1   0      679.24      686.50     38.40 o
   0  -1   0      235.01      112.57      9.03 o
   0  -1   0      235.01      114.46      6.79 o
  -1  -1   0      648.92      554.05     47.38 o
  -1  -1   0      648.92      562.67     35.09 o
   1   1   0      648.92      604.43     35.14 o
   1   1   0      648.92      593.47     42.72 o
  -2  -1   0       68.46       61.73      6.98 o
   2   1   0       68.46       50.53      4.47 o
   2   1   0       68.46       41.86      5.78 o
  -3  -1   0       42.12       59.64      7.98 o
   3   1   0       42.12       45.44      6.25 o
   3   1   0       42.12       44.63      4.91 o
  -4  -1   0      150.99      166.22     16.03 o
   4   1   0      150.99      146.06     11.58 o
   4   1   0      150.99      138.44     13.47 o
  -5  -1   0      142.27      145.57     16.55 o
   5   1   0      142.27      139.29     13.71 o
   5   1   0      142.27      153.75     12.04 o
  -6  -1   0      351.48      298.31     30.66 o
   6   1   0      351.48      310.71     27.05 o
   6   1   0      351.48      365.14     23.70 o
  -7  -1   0       24.73       25.25      6.04 o
   7   1   0       24.73       35.22      7.22 o
   7   1   0       24.73       23.54      6.96 o
  -8  -1   0      175.98      150.67     13.18 o
   8   1   0      175.98      128.60     14.09 o
  -9  -1   0        7.26        5.29      5.58 o
   9   1   0        7.26       11.37      6.43 o
   8  -2   0        7.91       12.89      7.30 o
  -8   2   0        7.91       26.64      6.36 o
   7  -2   0       96.56       89.49     12.48 o
  -7   2   0       96.56      101.30     11.63 o
   6  -2   0        6.09        9.29      2.65 o
   6  -2   0        6.09        9.93      6.01 o
  -6   2   0        6.09       10.55      4.46 o
   5  -2   0        3.25       10.35      5.10 o
   5  -2   0        3.25        3.97      2.22 o
  -5   2   0        3.25        5.03      3.63 o
   4  -2   0      403.49      382.40     21.68 o
   4  -2   0      403.49      379.88     27.27 o
  -4   2   0      403.49      411.59     24.22 o
   3  -2   0      331.31      301.74     17.71 o
  -3   2   0      331.31      321.04     21.64 o
  -3   2   0      331.31      333.61     19.67 o
  -2   2   0      162.52      155.30     11.58 o
  -2   2   0      162.52      152.27     10.31 o
  -1   2   0      121.85       38.05      4.18 o
  -1   2   0      121.85       37.00      4.64 o
  -1   2   0      121.85       40.59      4.90 o
   0  -2   0      347.36      364.75     22.12 o
   0   2   0      347.36      373.54     27.36 o
   0   2   0      347.36      332.69     20.60 o
   0   2   0      347.36      354.72     22.13 o
  -1  -2   0      727.39       81.84      8.69 o
   1   2   0      727.39       64.36      8.09 o
  -2  -2   0       63.51       49.90      4.12 o
  -2  -2   0       63.51       52.68      7.55 o
   2   2   0       63.51       52.77      4.17 o
   2   2   0       63.51       64.30      7.07 o
  -3  -2   0      579.61      565.95     47.01 o
   3   2   0      579.61      512.94     42.08 o
   3   2   0      579.61      564.30     34.20 o
  -4  -2   0       74.27       77.87     11.74 o
   4   2   0       74.27       69.06      9.02 o
   4   2   0       74.27       64.24      6.33 o
  -5  -2   0      129.53      114.45     13.71 o
   5   2   0      129.53      139.81      9.84 o
   5   2   0      129.53       80.57     11.42 o
  -6  -2   0      115.45       95.28     13.68 o
   6   2   0      115.45       94.45     11.85 o
   6   2   0      115.45       98.27      9.68 o
  -7  -2   0       27.94       30.73      9.86 o
   7   2   0       27.94       22.87      6.07 o
   7   2   0       27.94       22.74      7.11 o
  -8  -2   0      138.96      127.27     18.35 o
   8   2   0      138.96      131.29     13.13 o
   8   2   0      138.96      120.03     14.55 o
  -9  -2   0       27.88       44.94      8.58 o
   9   2   0       27.88       30.02      8.45 o
  -8   3   0       61.52       63.51     10.34 o
   7  -3   0       89.66       73.38     12.39 o
  -7   3   0       89.66      110.21     11.15 o
   6  -3   0        0.17        0.65      5.02 o
  -6   3   0        0.17       -0.68      4.45 o
   5  -3   0      138.10      161.38     10.46 o
   5  -3   0      138.10      175.13     15.74 o
  -5   3   0      138.10      174.47     13.13 o
   4  -3   0      102.38       92.99      6.76 o
  -4   3   0      102.38      104.60      8.73 o
   3  -3   0        1.55        3.32      2.08 o
  -3   3   0        1.55        1.82      2.99 o
  -3   3   0        1.55        2.50      2.68 o
  -2   3   0       21.23       15.41      3.93 o
  -2   3   0       21.23       14.83      4.08 o
  -2   3   0       21.23       19.14      3.84 o
  -1   3   0      322.64      441.85     25.72 o
  -1   3   0      322.64      436.96     27.83 o
  -1   3   0      322.64      427.45     33.46 o
   0   3   0       40.95       43.59      6.18 o
   0   3   0       40.95       34.52      3.99 o
   0   3   0       40.95       36.40      4.34 o
  -1  -3   0     1247.80     1360.44     76.41 o
   1   3   0     1247.80     1259.55     94.06 o
   1   3   0     1247.80     1194.35     76.33 o
  -2  -3   0        3.38        2.88      4.60 o
  -2  -3   0        3.38        5.34      1.21 o
   2   3   0        3.38        2.88      1.14 o
   2   3   0        3.38        4.77      4.04 o
  -3  -3   0      181.04      196.59     19.47 o
   3   3   0      181.04      197.62     12.60 o
   3   3   0      181.04      183.94     17.28 o
  -4  -3   0      393.67      427.43     38.59 o
   4   3   0      393.67      442.76     34.59 o
   4   3   0      393.67      411.45     26.96 o
  -5  -3   0        0.48        0.18      4.50 o
   5   3   0        0.48       -1.16      2.68 o
   5   3   0        0.48        5.72      4.61 o
  -6  -3   0       69.66       66.50     12.33 o
   6   3   0       69.66       44.26      9.24 o
   6   3   0       69.66       62.46      7.55 o
  -7  -3   0       20.81       29.92      9.60 o
   7   3   0       20.81       23.05      7.63 o
   7   3   0       20.81       24.60      6.12 o
  -8  -3   0        2.75        5.71      7.34 o
   8   3   0        2.75        4.72      5.25 o
   8   3   0        2.75        0.53      5.56 o
   7  -4   0      154.43      121.61     16.43 o
  -7   4   0      154.43      167.83     14.57 o
   6  -4   0        1.99        1.75      5.86 o
  -6   4   0        1.99        0.20      3.89 o
   5  -4   0      116.32      128.91     13.55 o
   5  -4   0      116.32      113.41      8.35 o
  -5   4   0      116.32      114.60     11.11 o
   4  -4   0       61.78       65.83      9.85 o
   4  -4   0       61.78       54.86      5.59 o
  -4   4   0       61.78       66.81      7.96 o
  -3   4   0       75.82      100.22      8.86 o
  -2   4   0      340.65      331.43     22.38 o
  -2   4   0      340.65      322.18     26.28 o
  -2   4   0      340.65      327.31     20.76 o
  -1   4   0       58.88       65.39      6.68 o
  -1   4   0       58.88       69.54      6.59 o
  -1   4   0       58.88       62.43      8.20 o
   0   4   0      270.12      331.39     21.72 o
   0   4   0      270.12      345.40     27.70 o
  -1  -4   0      759.43      859.07     70.84 o
   1   4   0      759.43      805.20     63.33 o
   1   4   0      759.43      838.87     50.67 o
  -2  -4   0      180.46      235.70     21.47 o
  -2  -4   0      180.46      206.50     12.98 o
   2   4   0      180.46      180.95     18.59 o
  -3  -4   0       79.88       83.71     13.13 o
   3   4   0       79.88       75.80      9.95 o
  -4  -4   0       54.61       62.43     11.69 o
   4   4   0       54.61       70.85      5.48 o
  -5  -4   0        4.96        0.16      4.83 o
   5   4   0        4.96        1.43      5.00 o
   5   4   0        4.96        3.22      2.58 o
  -6  -4   0      109.51      107.14     15.66 o
   6   4   0      109.51       91.35     14.35 o
   6   4   0      109.51       98.73      8.82 o
  -7  -4   0        9.74        9.21      7.86 o
   7   4   0        9.74        7.40      4.26 o
   7   4   0        9.74       10.65      7.44 o
  -8  -4   0       66.02       93.27     17.30 o
   6  -5   0      132.40      152.30     17.50 o
  -6   5   0      132.40      180.67     15.09 o
   5  -5   0       24.28       22.02      8.07 o
  -5   5   0       24.28       34.49      7.15 o
   4  -5   0       82.67       15.19      6.47 o
  -3   5   0       49.96       53.05      8.48 o
  -3   5   0       49.96       60.46      8.08 o
  -2   5   0       29.35       18.56      4.29 o
  -1   5   0      296.46      328.54     27.56 o
  -1   5   0      296.46      334.62     21.29 o
  -1   5   0      296.46      318.61     22.01 o
   0   5   0       30.29       10.38      5.02 o
   0   5   0       30.29       13.24      3.06 o
  -1  -5   0       11.92       20.63      7.00 o
   1   5   0       11.92       15.93      5.40 o
   1   5   0       11.92       12.73      2.68 o
  -2  -5   0       23.15       20.59      2.48 o
  -2  -5   0       23.15       33.71      8.49 o
   2   5   0       23.15       22.89      6.67 o
   2   5   0       23.15       22.77      2.37 o
  -3  -5   0       20.90       24.47      8.19 o
   3   5   0       20.90       20.14      6.32 o
  -4  -5   0       48.29       51.49     11.38 o
   4   5   0       48.29       27.38      7.62 o
  -5  -5   0        3.74       10.38      7.91 o
   5   5   0        3.74        2.39      6.09 o
  -6  -5   0      435.69      411.98     43.90 o
   6   5   0      435.69      527.94     41.40 o
  -7  -5   0        0.85       11.97      8.06 o
   7   5   0        0.85       -0.27      6.74 o
  -8  -5   0        9.47       11.65      8.85 o
   8   5   0        9.47        1.78      6.70 o
   5  -6   0        4.35        3.78      6.19 o
  -5   6   0        4.35       -3.92      4.51 o
   4  -6   0      166.27      164.98     12.41 o
   4  -6   0      166.27      171.47     17.06 o
  -4   6   0      166.27      179.93     14.93 o
   3  -6   0       18.15        8.32      6.77 o
  -3   6   0       18.15       20.60      6.30 o
  -3   6   0       18.15       21.80      6.31 o
  -2   6   0       85.49       93.67     10.26 o
  -2   6   0       85.49       84.58     11.57 o
  -1   6   0        5.71       10.88      4.49 o
  -1   6   0        5.71        8.35      5.51 o
   0  -6   0       16.53       33.62      9.21 o
   0   6   0       16.53       37.31      8.31 o
  -1  -6   0       20.17       24.16      8.92 o
   1   6   0       20.17       22.63      6.96 o
  -2  -6   0       50.33       56.62     12.56 o
   2   6   0       50.33       62.10     10.59 o
  -3  -6   0       38.17       40.15     11.47 o
  -4  -6   0       17.81        9.57      7.74 o
   4   6   0       17.81       13.75      7.02 o
   5   6   0      173.21      168.24     19.65 o
  -6  -6   0        5.03        1.26      8.20 o
   6   6   0        5.03        0.10      5.38 o
  -7  -6   0        0.26       15.60     10.32 o
   7   6   0        0.26        0.87      6.31 o
   4  -7   0      267.63      278.27     24.31 o
  -4   7   0      267.63      298.03     21.87 o
   3  -7   0        8.15        5.75      6.30 o
  -3   7   0        8.15        7.64      5.86 o
  -3   7   0        8.15       18.48      6.46 o
   2  -7   0       12.73        1.73      4.45 o
  -2   7   0       12.73       22.71      6.42 o
  -2   7   0       12.73       12.57      5.83 o
   1  -7   0       35.89       45.38     11.54 o
   1  -7   0       35.89       34.01      6.86 o
  -1   7   0       35.89       39.79      9.41 o
   0  -7   0       30.37       31.14      5.86 o
   0  -7   0       30.37       36.81     10.81 o
   0   7   0       30.37       33.94      9.06 o
  -1  -7   0       83.99       57.77     11.98 o
   1   7   0       83.99       -2.97      5.50 o
  -2  -7   0      434.79      476.37     44.95 o
   2   7   0      434.79      455.15     40.09 o
  -3  -7   0      112.57      112.80     19.49 o
   3   7   0      112.57      127.85     15.80 o
  -4  -7   0        1.15       -2.26      6.08 o
   4   7   0        1.15        4.13      5.56 o
  -5  -7   0       80.21      124.46     19.11 o
  -6  -7   0        0.22       -1.73      8.99 o
   6   7   0        0.22       -5.94      5.94 o
  -3   8   0        7.40        9.42      6.47 o
  -3   8   0        7.40       23.78      7.79 o
   2  -8   0       93.58      100.33     11.90 o
  -2   8   0       93.58      109.07     14.77 o
   1  -8   0       73.57       94.74     10.51 o
   1  -8   0       73.57      109.03     18.32 o
  -1   8   0       73.57       83.19     14.03 o
   0  -8   0        0.88        1.85      7.41 o
   0   8   0        0.88        3.18      5.56 o
  -1  -8   0       54.42       52.48     13.66 o
   1   8   0       54.42       47.83     11.28 o
  -2  -8   0      129.30      127.22     18.94 o
   2   8   0      129.30      109.17     17.17 o
  -3  -8   0       33.17       28.20     11.81 o
   3   8   0       33.17       24.77      9.13 o
  -4  -8   0        0.01       -0.03      7.49 o
   4   8   0        0.01       -2.07      5.53 o
  -5  -8   0       13.64       -2.37      8.59 o
   5   8   0       13.64       19.62      9.53 o
  -1  -9   0       68.26       45.77     14.18 o
   1   9   0       68.26      101.31     16.12 o
  -2  -9   0       46.68       27.58     11.51 o
   2   9   0       46.68       53.97     12.71 o
   4   8  -1       25.75       33.16     10.61 o
  -4  -8   1       25.75        3.97      9.07 o
   3   8  -1       14.82       11.75      7.37 o
  -3  -8   1       14.82        0.67      6.31 o
   2   8  -1       52.63       59.33     12.80 o
  -2  -8   1       52.63       29.89     11.76 o
   1   8  -1       67.56       51.04     11.73 o
  -1  -8   1       67.56       63.15     13.96 o
   0   8  -1        0.21       -5.77      5.77 o
   0  -8   1        0.21        1.25      7.86 o
  -1   8  -1        5.06        6.42      7.22 o
   1  -8   1        5.06        4.68      7.52 o
  -2   8  -1        0.53       -0.18      6.72 o
   2  -8   1        0.53        3.88      6.99 o
   2  -8   1        0.53       -4.87      4.87 o
   6   7  -1        0.02       -5.60      6.99 o
  -6  -7   1        0.02        0.19      9.79 o
   5   7  -1        1.04        4.94      7.91 o
  -5  -7   1        1.04        2.28      8.57 o
   4   7  -1       35.17       39.58     11.21 o
  -4  -7   1       35.17       20.00     11.33 o
   3   7  -1       69.40       58.80     12.90 o
   2   7  -1      243.10      248.96     25.33 o
  -2  -7   1      243.10      253.53     28.41 o
   1   7  -1       60.56        2.54      5.95 o
  -1  -7   1       60.56       66.81     12.03 o
   0   7  -1       14.80       19.23      7.56 o
   0   7  -1       14.80       18.93      4.96 o
   0  -7   1       14.80       12.46      8.19 o
  -1   7  -1        0.01       -1.29      4.23 o
  -1   7  -1        0.01        2.08      5.00 o
   1  -7   1        0.01       -0.19      6.08 o
  -2   7  -1       12.75       16.01      7.11 o
  -3   7  -1      122.08      135.59     12.85 o
  -4   7  -1        1.44       11.68      6.25 o
   4  -7   1        1.44       -5.62      5.62 o
   4  -7   1        1.44        9.74      5.06 o
   7   6  -1        0.58        6.64      7.61 o
  -7  -6   1        0.58       29.18     11.68 o
   6   6  -1       16.51       17.34      8.11 o
  -6  -6   1       16.51       17.95     10.59 o
   5   6  -1        1.60        3.79      7.08 o
  -5  -6   1        1.60        3.85      7.27 o
   4   6  -1      159.78      105.69     15.22 o
  -4  -6   1      159.78      149.73     19.28 o
   3   6  -1      148.42      118.64     15.98 o
  -3  -6   1      148.42      157.67     19.17 o
   2   6  -1       81.18      119.24     15.12 o
   2   6  -1       81.18      142.23      9.39 o
  -2  -6   1       81.18       95.60     17.93 o
   1   6  -1       13.60       15.42      6.51 o
   1   6  -1       13.60       14.84      3.64 o
  -1  -6   1       13.60       28.55      9.08 o
   0   6  -1       19.55      256.75     18.72 o
   0   6  -1       19.55      285.24     25.39 o
  -1   6  -1       55.61       72.01     11.44 o
  -1   6  -1       55.61       61.83      8.21 o
   1  -6   1       55.61       53.29     11.85 o
  -2   6  -1      344.95      518.33     44.02 o
  -2   6  -1      344.95      564.81     36.47 o
  -2   6  -1      344.95      542.27     33.64 o
  -3   6  -1        0.34       -3.18      4.34 o
  -3   6  -1        0.34       -2.71      4.47 o
  -3   6  -1        0.34        3.49      4.88 o
  -4   6  -1       29.39       39.88      7.78 o
   4  -6   1       29.39       32.03      6.18 o
  -5   6  -1      124.04      121.75     13.48 o
   5  -6   1      124.04      115.01     15.86 o
   7   5  -1       30.52       24.51      9.22 o
  -7  -5   1       30.52       22.13     11.04 o
   6   5  -1        6.43       11.06      7.67 o
  -6  -5   1        6.43        8.89      8.01 o
   5   5  -1        0.34       -0.08      5.10 o
  -5  -5   1        0.34        2.95      7.45 o
   4   5  -1      284.41      288.85     17.61 o
   4   5  -1      284.41      234.78     25.23 o
  -4  -5   1      284.41      297.85     29.59 o
   3   5  -1       16.78       23.39      7.11 o
   3   5  -1       16.78       20.40      2.80 o
  -3  -5   1       16.78       33.98      9.78 o
   2   5  -1       46.88       53.38      9.92 o
   2   5  -1       46.88       49.78      4.53 o
  -2  -5   1       46.88       40.05     10.15 o
   1   5  -1        1.20        2.72      4.92 o
   1   5  -1        1.20        5.22      2.58 o
  -1  -5   1        1.20       -1.69      4.84 o
   0   5  -1      280.88      278.65     25.61 o
   0   5  -1      280.88      274.87     19.67 o
   0  -5   1      280.88      328.39     28.52 o
  -1   5  -1       17.09       23.37      4.80 o
  -1   5  -1       17.09       21.14      4.77 o
  -1   5  -1       17.09       18.13      5.74 o
  -2   5  -1       36.03       -3.24      3.24 o
  -2   5  -1       36.03       23.39      4.83 o
  -3   5  -1       13.54       19.62      5.48 o
  -3   5  -1       13.54        9.55      5.41 o
  -4   5  -1       38.00       22.38      6.43 o
  -4   5  -1       38.00       15.45      5.05 o
  -5   5  -1       79.21       90.17     10.70 o
   5  -5   1       79.21       72.99      8.13 o
  -6   5  -1        2.04        5.75      5.10 o
   6  -5   1        2.04        4.22      7.22 o
   8   4  -1      181.35      121.01     17.83 o
   7   4  -1        3.58       -1.22      4.00 o
   7   4  -1        3.58        7.41      6.85 o
  -7  -4   1        3.58       -0.27      7.63 o
   6   4  -1      140.22      135.19     10.75 o
   6   4  -1      140.22       91.70     15.60 o
  -6  -4   1      140.22      151.27     18.35 o
   5   4  -1       32.59       16.94      7.01 o
   5   4  -1       32.59       33.03      4.69 o
  -5  -4   1       32.59       34.68      9.71 o
   4   4  -1        0.96       -2.72      3.51 o
   3   4  -1        0.98        3.13      1.70 o
   3   4  -1        0.98        1.40      4.60 o
  -3  -4   1        0.98       -0.16      5.18 o
   2   4  -1       32.74       31.48      7.05 o
   2   4  -1       32.74       28.57      3.35 o
  -2  -4   1       32.74       29.14      7.88 o
   1   4  -1       37.35       67.39      9.62 o
   1   4  -1       37.35       56.57      5.17 o
  -1  -4   1       37.35       45.83      9.54 o
   0   4  -1       49.78       47.18      7.87 o
   0   4  -1       49.78       51.37      5.46 o
   0  -4   1       49.78       59.34      9.69 o
  -1   4  -1       49.91       61.98      6.74 o
  -1   4  -1       49.91       61.64      7.21 o
  -1   4  -1       49.91       60.14      8.87 o
  -2   4  -1       13.59       19.14      5.10 o
  -2   4  -1       13.59       19.91      4.94 o
  -2   4  -1       13.59       20.75      4.33 o
  -3   4  -1        8.49       13.33      4.92 o
  -3   4  -1        8.49        8.53      3.67 o
   3  -4   1        8.49        7.29      3.37 o
  -4   4  -1       92.25       85.53      9.87 o
  -4   4  -1       92.25       96.68      8.62 o
   4  -4   1       92.25       75.80      7.19 o
  -5   4  -1        1.17       29.43      5.52 o
  -6   4  -1        3.11        2.03      4.38 o
   6  -4   1        3.11        4.23      6.54 o
  -7   4  -1        3.77        1.28      4.72 o
   7  -4   1        3.77        9.99      7.08 o
   8   3  -1        1.15       -2.31      5.47 o
   8   3  -1        1.15        4.66      5.19 o
  -8  -3   1        1.15        0.57      7.75 o
   7   3  -1       21.25       24.58      8.13 o
   7   3  -1       21.25       22.35      5.90 o
  -7  -3   1       21.25       29.72      9.62 o
   6   3  -1       32.81       21.86      7.82 o
   6   3  -1       32.81       34.02      5.90 o
  -6  -3   1       32.81       42.01     10.60 o
   5   3  -1        0.02       17.69      5.97 o
   5   3  -1        0.02       -0.52      2.96 o
  -5  -3   1        0.02       10.76      6.11 o
   4   3  -1       24.26       21.00      3.74 o
   4   3  -1       24.26       29.89      6.88 o
  -4  -3   1       24.26       21.98      7.44 o
   3   3  -1      328.07      140.84     14.29 o
  -3  -3   1      328.07      152.27     16.38 o
   2   3  -1       96.91       97.78     10.43 o
   2   3  -1       96.91       87.85      6.68 o
  -2  -3   1       96.91       98.20     11.76 o
   1   3  -1      364.43      436.84     25.17 o
   1   3  -1      364.43      359.80     31.87 o
   0   3  -1       56.89       53.08      7.56 o
   0   3  -1       56.89       44.32      4.86 o
   0  -3   1       56.89       44.88      7.76 o
  -1   3  -1      293.13      475.53     38.55 o
  -1   3  -1      293.13      512.19     31.97 o
  -1   3  -1      293.13      515.22     29.22 o
  -2   3  -1        3.78        4.11      3.10 o
  -2   3  -1        3.78        1.52      3.01 o
  -2   3  -1        3.78        3.25      2.71 o
  -3   3  -1      280.37      387.48     27.04 o
  -3   3  -1      280.37      422.66     24.37 o
   3  -3   1      280.37      387.46     22.91 o
  -4   3  -1      182.93      168.29     12.34 o
  -4   3  -1      182.93      177.44     14.48 o
   4  -3   1      182.93      171.74     11.18 o
  -5   3  -1        1.67        2.87      3.33 o
  -5   3  -1        1.67        5.51      4.43 o
   5  -3   1        1.67        0.38      2.60 o
  -6   3  -1        3.66       -3.26      3.26 o
   6  -3   1        3.66       -0.86      5.32 o
   6  -3   1        3.66        4.49      2.94 o
  -7   3  -1      100.23       96.23     11.20 o
   7  -3   1      100.23      101.83     13.87 o
  -8   3  -1        3.19        3.36      5.03 o
   8   2  -1       35.57       30.23      7.96 o
   7   2  -1       12.28       16.81      5.73 o
   7   2  -1       12.28        2.26      5.98 o
  -7  -2   1       12.28       16.95      8.38 o
   6   2  -1      273.30      275.31     19.53 o
   6   2  -1      273.30      268.96     23.51 o
  -6  -2   1      273.30      235.03     26.22 o
   5   2  -1       54.01       64.22      7.55 o
   5   2  -1       54.01       50.93      8.97 o
  -5  -2   1       54.01       69.42     10.51 o
   4   2  -1       10.50        7.37      4.18 o
   4   2  -1       10.50        9.48      2.99 o
  -4  -2   1       10.50        6.81      4.79 o
   3   2  -1      861.15      891.27     52.07 o
   3   2  -1      861.15      735.13     63.04 o
  -3  -2   1      861.15      893.32     70.81 o
   2   2  -1      151.08      145.84     10.27 o
   2   2  -1      151.08      154.46     13.81 o
  -2  -2   1      151.08      155.47     15.27 o
   1   2  -1      259.72      235.73     18.49 o
   1   2  -1      259.72      216.41     13.95 o
  -1  -2   1      259.72      210.17     19.85 o
   0   2  -1      472.30      486.83     36.35 o
   0   2  -1      472.30      490.04     29.63 o
   0  -2   1      472.30      455.40     39.89 o
  -1   2  -1       44.95       -2.18      2.46 o
  -1   2  -1       44.95        1.80      2.85 o
  -1   2  -1       44.95        0.59      1.97 o
  -2   2  -1       37.67       45.07      5.76 o
  -2   2  -1       37.67       40.11      4.49 o
   2  -2   1       37.67       40.44      4.22 o
  -3   2  -1       18.55       25.85      3.84 o
  -3   2  -1       18.55       16.26      4.54 o
  -4   2  -1       47.96       53.25      6.00 o
  -4   2  -1       47.96       51.18      7.35 o
   4  -2   1       47.96       45.36      4.56 o
  -5   2  -1        2.93        0.71      3.82 o
  -5   2  -1        2.93        3.49      3.44 o
   5  -2   1        2.93        2.86      2.19 o
  -6   2  -1      146.87      124.96     11.06 o
   6  -2   1      146.87      144.47     14.28 o
   6  -2   1      146.87      128.04      9.32 o
  -7   2  -1        0.06       -1.16      4.16 o
   7  -2   1        0.06        1.77      4.69 o
   8  -2   1       97.47       75.82     12.66 o
   8   1  -1       10.14        9.29      6.84 o
  -8  -1   1       10.14       17.72      6.39 o
   7   1  -1        0.01       -2.07      4.12 o
   7   1  -1        0.01        2.20      4.69 o
  -7  -1   1        0.01        8.28      4.54 o
   6   1  -1        7.72        0.54      4.31 o
   6   1  -1        7.72        7.22      4.39 o
  -6  -1   1        7.72        6.96      5.86 o
   5   1  -1       20.27       17.71      4.60 o
   5   1  -1       20.27       19.60      5.13 o
   4   1  -1      216.45      215.96     16.08 o
   4   1  -1      216.45      244.09     19.24 o
  -4  -1   1      216.45      221.65     21.91 o
   3   1  -1        3.85        7.78      3.43 o
   3   1  -1        3.85        0.11      2.60 o
  -3  -1   1        3.85        5.90      4.05 o
   2   1  -1      126.27      102.35      7.99 o
   2   1  -1      126.27      110.76     10.07 o
  -2  -1   1      126.27      114.24     11.64 o
   1   1  -1      119.17      112.01      7.77 o
   1   1  -1      119.17      120.02      9.89 o
  -1  -1   1      119.17       98.70     10.60 o
  -1  -1   1      119.17      117.27      7.74 o
   0   1  -1       40.58       30.07      4.13 o
   0   1  -1       40.58       32.97      3.26 o
   0   1  -1       40.58       33.90      4.40 o
   0  -1   1       40.58       35.79      3.12 o
   0  -1   1       40.58       34.84      4.10 o
  -1   1  -1      243.60      267.16     16.73 o
  -1   1  -1      243.60      253.76     14.79 o
   1  -1   1      243.60      253.97     14.77 o
  -2   1  -1      437.38      460.24     26.76 o
  -2   1  -1      437.38      484.45     29.94 o
   2  -1   1      437.38      465.78     25.73 o
  -3   1  -1        2.81        1.02      2.95 o
  -3   1  -1        2.81        3.07      2.50 o
   3  -1   1        2.81        6.30      2.00 o
  -4   1  -1      218.45      270.54     15.06 o
  -4   1  -1      218.45      193.74     16.39 o
   4  -1   1      218.45      218.90     13.34 o
  -5   1  -1        4.43        2.35      3.44 o
  -5   1  -1        4.43        8.73      4.34 o
   5  -1   1        4.43       -0.30      2.28 o
  -6   1  -1      106.83      107.95      9.78 o
   6  -1   1      106.83      115.62     12.12 o
   6  -1   1      106.83      107.31      8.08 o
  -7   1  -1      322.28      303.39     21.49 o
   7  -1   1      322.28      328.17     19.10 o
   7  -1   1      322.28      312.87     24.92 o
  -8   1  -1       69.28       87.70     11.06 o
   8  -1   1       69.28      111.65     14.02 o
   8   0  -1        0.45       20.31      7.56 o
   7   0  -1      108.69      110.54     12.45 o
  -7   0   1      108.69      112.11     11.30 o
   6   0  -1      935.04      923.54     55.90 o
   6   0  -1      935.04      802.85     63.26 o
  -6   0   1      935.04      833.94     50.14 o
   5   0  -1        6.61        5.17      4.07 o
   5   0  -1        6.61        4.19      2.87 o
  -5   0   1        6.61        5.71      3.63 o
   4   0  -1       80.41       84.06      8.57 o
  -4   0   1       80.41      103.92      7.99 o
   3   0  -1        2.06        0.83      2.76 o
   3   0  -1        2.06        1.89      2.12 o
  -3   0   1        2.06       -0.04      4.35 o
   2   0  -1     2300.36     3625.43    269.70 o
   1   0  -1     8597.35     4618.83    302.43 o
   1   0  -1     3997.07     4482.39    306.50 o
  -1   0   1     3997.07     4121.80    341.99 o
  -1   0   1     3997.07     4516.56    306.55 o
  -1   0  -1        5.01        5.77      1.85 o
  -1   0  -1        5.01        1.03      1.37 o
  -1   0  -1        5.01        1.90      1.78 o
   1   0   1        5.01        0.18      1.28 o
   1   0   1        5.01        3.20      1.75 o
   2   0   1      481.07      375.17     20.59 o
  -3   0  -1       65.22       58.08      8.28 o
  -3   0  -1       65.22       66.44      6.51 o
   3   0   1       65.22       67.37      4.93 o
  -4   0  -1        4.10        4.87      3.44 o
  -4   0  -1        4.10        5.03      2.69 o
   4   0   1        4.10        2.09      2.09 o
  -5   0  -1       14.37       29.76      4.95 o
   5   0   1       14.37       22.84      3.67 o
  -6   0  -1       34.86       43.73      6.30 o
   6   0   1       34.86       37.22      7.21 o
   6   0   1       34.86       22.77      4.04 o
  -7   0  -1        3.56        3.92      4.61 o
   7   0   1        3.56       -4.13      4.13 o
   7   0   1        3.56        3.63      4.11 o
   8   0   1       24.65       26.29      7.33 o
  -9   0  -1       34.40       41.51      8.11 o
   9   0   1       34.40       34.39      8.56 o
   8  -1  -1      243.22      363.32     28.10 o
  -8   1   1      243.22      331.61     24.35 o
   7  -1  -1      239.80      251.55     20.72 o
  -7   1   1      239.80      226.73     17.77 o
   6  -1  -1       34.90       37.85      7.41 o
  -6   1   1       34.90       32.17      6.48 o
   5  -1  -1       10.07        2.42      4.27 o
   5  -1  -1       10.07        9.41      2.90 o
  -5   1   1       10.07        5.52      3.97 o
   4  -1  -1       99.16       74.14      8.35 o
   3  -1  -1      324.61      265.07     20.93 o
   3  -1  -1      324.61      320.91     20.04 o
  -3   1   1      324.61      278.24     17.61 o
   2  -1  -1       84.46      100.50      8.47 o
   1  -1  -1      283.23      262.71     16.28 o
  -1   1   1      283.23      225.96     18.09 o
  -1   1   1      283.23      271.79     14.84 o
   0   1   1     1663.12      918.48     50.70 o
  -1  -1  -1      380.99      372.40     30.09 o
   1   1   1      380.99      383.60     22.09 o
   1   1   1      380.99      379.58     19.89 o
   1   1   1      380.99      317.54     29.99 o
  -2  -1  -1      138.09      116.56     11.64 o
  -2  -1  -1      138.09      127.65      8.49 o
   2   1   1      138.09      121.35      7.66 o
  -3  -1  -1      284.77      375.14     29.26 o
  -3  -1  -1      284.77      313.93     21.45 o
   3   1   1      284.77      315.96     18.94 o
  -4  -1  -1      250.18      243.71     24.12 o
   4   1   1      250.18      280.86     15.74 o
  -5  -1  -1       94.96      121.91     13.87 o
   5   1   1       94.96      107.43     10.52 o
  -6  -1  -1       25.01       27.72      7.71 o
   6   1   1       25.01       10.84      4.91 o
   6   1   1       25.01       21.26      5.88 o
  -7  -1  -1      354.46      347.38     21.78 o
   7   1   1      354.46      339.28     24.02 o
   7   1   1      354.46      282.07     27.15 o
  -8  -1  -1       37.64       32.66      7.22 o
   8   1   1       37.64       23.03      7.25 o
   8   1   1       37.64       42.40      8.16 o
  -9  -1  -1       17.85       12.09      6.76 o
   9   1   1       17.85       11.57      7.21 o
   8  -2  -1       28.19       22.48      8.28 o
  -8   2   1       28.19       12.83      6.18 o
   7  -2  -1       20.07       15.65      7.53 o
  -7   2   1       20.07       26.36      6.54 o
   6  -2  -1       23.42       17.11      6.41 o
  -6   2   1       23.42       25.24      5.78 o
   5  -2  -1        1.42        1.50      4.36 o
   5  -2  -1        1.42        0.78      1.69 o
  -5   2   1        1.42        7.34      3.71 o
   4  -2  -1       69.37       63.05      5.80 o
   4  -2  -1       69.37       75.32      8.21 o
   4  -2  -1       69.37       67.98      4.27 o
  -4   2   1       69.37       79.50      8.18 o
   3  -2  -1       95.30       87.40      5.46 o
   3  -2  -1       95.30       92.63      7.48 o
   3  -2  -1       95.30       95.27      9.06 o
  -3   2   1       95.30       92.81      7.74 o
   2  -2  -1      119.24      127.60      9.99 o
   2  -2  -1      119.24      131.32     10.29 o
  -2   2   1      119.24      111.31      8.85 o
   1  -2  -1      173.50      177.71     12.74 o
   1  -2  -1      173.50      194.45     14.48 o
  -1   2   1      173.50      171.76     11.60 o
  -1   2   1      173.50      184.35     14.30 o
   0  -2  -1      403.11      387.15     24.86 o
   0   2   1      403.11      382.63     23.05 o
   0   2   1      403.11      427.82     30.16 o
  -1  -2  -1      243.26      129.36     11.20 o
   1   2   1      243.26      100.03      6.75 o
  -2  -2  -1     1291.83     1232.16    104.00 o
  -2  -2  -1     1291.83     1302.70     76.43 o
   2   2   1     1291.83     1299.67     76.43 o
   2   2   1     1291.83     1263.03     93.70 o
  -3  -2  -1      451.24      411.50     31.50 o
   3   2   1      451.24      302.17     27.79 o
  -4  -2  -1      149.72      164.03     17.42 o
   4   2   1      149.72      168.52     12.22 o
   4   2   1      149.72      174.81     15.69 o
  -5  -2  -1      141.49      178.95     18.25 o
   5   2   1      141.49      151.59     16.19 o
   5   2   1      141.49      194.39     13.43 o
  -6  -2  -1        9.15       11.02      6.53 o
   6   2   1        9.15        5.51      3.92 o
   6   2   1        9.15        9.74      4.73 o
  -7  -2  -1      121.88      102.87     14.98 o
   7   2   1      121.88      103.90     10.53 o
   7   2   1      121.88       99.53     12.82 o
  -8  -2  -1        0.13        2.07      6.55 o
   8   2   1        0.13       -4.61      4.64 o
   8   2   1        0.13        0.44      5.14 o
  -9  -2  -1       17.10        9.98      5.73 o
   9   2   1       17.10       15.60      6.84 o
   7  -3  -1       42.64       22.69      7.58 o
  -7   3   1       42.64       32.68      7.37 o
   6  -3  -1       99.71      112.74     13.11 o
  -6   3   1       99.71      103.24     10.77 o
   5  -3  -1        1.08        3.73      4.32 o
   5  -3  -1        1.08        2.83      1.66 o
  -5   3   1        1.08        1.22      3.59 o
   4  -3  -1        2.24        5.19      1.56 o
   4  -3  -1        2.24        1.65      4.54 o
  -4   3   1        2.24        2.27      3.15 o
   3  -3  -1        2.34        3.01      1.67 o
   3  -3  -1        2.34        5.51      4.00 o
  -3   3   1        2.34        3.06      2.68 o
   2  -3  -1      244.19      271.82     18.39 o
  -2   3   1      244.19      248.18     19.78 o
  -2   3   1      244.19      243.30     16.23 o
   1  -3  -1       29.15       38.35      5.05 o
  -1   3   1       29.15       39.19      5.48 o
  -1   3   1       29.15       36.33      4.87 o
   0  -3  -1        2.06        1.86      1.79 o
   0   3   1        2.06        4.00      2.56 o
   0   3   1        2.06        6.51      3.43 o
  -1  -3  -1      329.37      328.66     20.51 o
  -1  -3  -1      329.37      329.66     29.42 o
  -1  -3  -1      329.37      337.77     20.31 o
   1   3   1      329.37      333.37     26.27 o
  -2  -3  -1       20.74       21.39      6.19 o
   2   3   1       20.74       19.09      4.78 o
  -3  -3  -1      152.24      172.82     16.76 o
   3   3   1      152.24      151.72     10.04 o
   3   3   1      152.24      145.01     14.53 o
   3   3   1      152.24      156.24      9.93 o
  -4  -3  -1       22.62       28.65      7.02 o
   4   3   1       22.62       28.25      3.46 o
   4   3   1       22.62       15.52      5.20 o
  -5  -3  -1       17.85       22.05      7.55 o
   5   3   1       17.85       18.19      3.59 o
   5   3   1       17.85       16.54      5.93 o
  -6  -3  -1       16.06       19.57      7.33 o
   6   3   1       16.06       22.47      4.60 o
   6   3   1       16.06       15.52      6.53 o
  -7  -3  -1       19.25       16.74      8.24 o
   7   3   1       19.25       10.98      6.57 o
   7   3   1       19.25       10.85      4.60 o
  -8  -3  -1        0.61       21.48      8.38 o
   8   3   1        0.61       -3.51      4.35 o
   8   3   1        0.61        4.99      6.04 o
  -9  -3  -1        9.29       20.75     10.10 o
   9   3   1        9.29        9.17      5.79 o
   9   3   1        9.29       14.70      7.68 o
   7  -4  -1        3.95       -6.00      6.00 o
  -7   4   1        3.95       -1.82      4.24 o
   6  -4  -1        2.92       -4.39      4.70 o
  -6   4   1        2.92        2.68      4.16 o
   5  -4  -1        4.65       71.83     10.61 o
   4  -4  -1       82.37       80.73     10.52 o
   4  -4  -1       82.37       66.65      5.43 o
  -4   4   1       82.37       71.40      8.63 o
   3  -4  -1       47.63       41.11      7.17 o
  -3   4   1       47.63       58.96      7.01 o
   2  -4  -1      247.93      244.17     18.21 o
  -2   4   1      247.93      240.33     16.49 o
  -2   4   1      247.93      253.69     20.27 o
   1  -4  -1       28.57       26.95      5.12 o
  -1   4   1       28.57       41.25      6.30 o
  -1   4   1       28.57       39.20      5.42 o
   0  -4  -1      257.75      302.77     19.50 o
   0   4   1      257.75      299.46     24.11 o
   0   4   1      257.75      279.62     18.41 o
  -1  -4  -1       63.26       71.45      9.46 o
  -1  -4  -1       63.26       60.23      4.90 o
   1   4   1       63.26       65.99      8.76 o
  -2  -4  -1       96.44       99.32     12.77 o
   2   4   1       96.44      115.62     11.58 o
  -3  -4  -1       84.68       87.20     11.70 o
   3   4   1       84.68       94.80     10.94 o
  -4  -4  -1      112.76      113.40     13.34 o
   4   4   1      112.76       88.63      6.50 o
   4   4   1      112.76      101.52      6.69 o
   4   4   1      112.76       95.28     11.39 o
  -5  -4  -1       87.28       89.95     14.57 o
   5   4   1       87.28       92.09     12.05 o
   5   4   1       87.28       87.50      7.04 o
  -6  -4  -1       15.31       31.27      9.26 o
   6   4   1       15.31        5.93      5.44 o
   6   4   1       15.31        7.70      3.45 o
  -7  -4  -1        9.43       12.52      8.06 o
   7   4   1        9.43        4.03      4.12 o
   7   4   1        9.43        2.84      5.87 o
  -8  -4  -1       61.41       77.14     14.87 o
   8   4   1       61.41       19.10      8.35 o
   6  -5  -1       44.43       62.35     11.11 o
   5  -5  -1       10.98        4.68      6.04 o
  -5   5   1       10.98       13.87      5.33 o
   4  -5  -1       83.13       81.89      6.62 o
   4  -5  -1       83.13       68.92     10.58 o
  -4   5   1       83.13       65.54      8.82 o
   3  -5  -1       19.83       13.93      6.11 o
  -3   5   1       19.83       22.96      5.24 o
  -3   5   1       19.83       31.65      6.11 o
   2  -5  -1        1.46       -3.59      3.59 o
  -2   5   1        1.46        0.82      3.35 o
  -2   5   1        1.46       -0.45      3.18 o
   1  -5  -1        6.41        7.40      3.30 o
  -1   5   1        6.41        4.27      3.90 o
  -1   5   1        6.41        9.27      3.86 o
   0  -5  -1      389.33      388.22     26.35 o
   0   5   1      389.33      380.40     32.70 o
   0   5   1      389.33      453.76     25.42 o
  -1  -5  -1       76.15       70.40      5.77 o
  -1  -5  -1       76.15       70.83     10.55 o
   1   5   1       76.15       75.22      9.75 o
  -2  -5  -1      112.10      123.81     15.21 o
   2   5   1      112.10      118.37     13.13 o
  -3  -5  -1       45.21       55.04     11.62 o
   3   5   1       45.21       54.54      9.62 o
   4   5   1      123.00      127.76     14.36 o
  -5  -5  -1      265.51      264.84     27.63 o
   5   5   1      265.51      251.38     24.49 o
  -6  -5  -1      118.69      118.99     17.05 o
   6   5   1      118.69      137.48     16.30 o
  -7  -5  -1        9.26       10.43      7.60 o
   7   5   1        9.26        8.31      7.53 o
  -8  -5  -1       32.99       23.76      9.96 o
   8   5   1       32.99       39.95     10.83 o
   5  -6  -1       19.87       18.06      7.74 o
  -5   6   1       19.87       17.84      6.75 o
   4  -6  -1      145.49      206.11     18.52 o
  -4   6   1      145.49      195.22     16.29 o
   3  -6  -1       92.18       72.45     10.85 o
  -3   6   1       92.18       81.23     11.12 o
  -3   6   1       92.18       93.72     10.74 o
   2  -6  -1       39.86       54.76      8.31 o
  -2   6   1       39.86       60.80      8.30 o
  -2   6   1       39.86       51.93      8.98 o
   1  -6  -1      123.72      140.36     12.04 o
  -1   6   1      123.72      151.03     15.46 o
  -1   6   1      123.72      131.40     11.86 o
   0  -6  -1        9.62       18.73      4.00 o
   0   6   1        9.62       24.86      7.02 o
  -1  -6  -1       26.41       26.96      8.67 o
  -1  -6  -1       26.41       25.89      3.67 o
   1   6   1       26.41       25.32      7.26 o
  -2  -6  -1        1.00        6.85      7.14 o
   2   6   1        1.00       14.92      5.79 o
  -3  -6  -1      382.80      409.19     38.06 o
   3   6   1      382.80      365.23     33.27 o
  -4  -6  -1        2.63        4.43      6.11 o
   4   6   1        2.63       19.70      7.17 o
  -5  -6  -1      180.34      183.78     23.54 o
   5   6   1      180.34      202.36     21.21 o
  -6  -6  -1       34.40       23.26     10.39 o
   6   6   1       34.40       36.76     10.15 o
  -7  -6  -1       13.49       13.90     10.08 o
   7   6   1       13.49       16.44      8.58 o
  -8  -6  -1        0.08        0.37      8.92 o
   8   6   1        0.08       -0.03      7.32 o
   4  -7  -1      106.69      107.63     14.47 o
  -4   7   1      106.69      107.69     13.52 o
   3  -7  -1        1.19       -5.17      5.17 o
  -3   7   1        1.19       -0.99      4.98 o
  -3   7   1        1.19        1.82      4.66 o
   2  -7  -1      102.94      101.39     11.87 o
  -2   7   1      102.94      127.64     11.87 o
  -2   7   1      102.94      118.64     13.66 o
   1  -7  -1       64.83       62.68      8.55 o
  -1   7   1       64.83       74.30      9.68 o
  -1   7   1       64.83       72.25     11.96 o
   0  -7  -1        3.83        6.13      7.53 o
   0  -7  -1        3.83        2.64      3.36 o
   0   7   1        3.83       10.25      6.53 o
  -1  -7  -1      115.51       89.94     13.82 o
  -1  -7  -1      115.51       80.53      7.31 o
   1   7   1      115.51       90.07     12.24 o
  -2  -7  -1       92.92       90.43     17.25 o
   2   7   1       92.92      124.59     14.98 o
  -3  -7  -1       18.12       21.14     10.20 o
   3   7   1       18.12       21.86      7.33 o
  -4  -7  -1       99.10       99.55     18.47 o
   4   7   1       99.10       86.04     14.40 o
  -5  -7  -1       70.34      101.41     19.12 o
  -6  -7  -1        0.59        4.39      9.57 o
   6   7   1        0.59       -5.71      6.46 o
  -7  -7  -1       16.33       28.38     12.91 o
   7   7   1       16.33       -3.32      7.07 o
   3  -8  -1       23.71       23.67      7.44 o
  -3   8   1       23.71       25.22      7.28 o
   2  -8  -1      119.45      124.54     12.78 o
  -2   8   1      119.45      125.37     15.15 o
  -2   8   1      119.45      121.74     12.69 o
   1  -8  -1       93.30       99.63     10.32 o
   1  -8  -1       93.30      103.07     18.42 o
  -1   8   1       93.30       98.84     13.93 o
   0  -8  -1       80.94       89.43     16.88 o
   0   8   1       80.94       77.29     13.43 o
  -1  -8  -1        1.17        5.26      7.33 o
   1   8   1        1.17       -1.86      5.60 o
  -2  -8  -1        1.57       -2.54      7.64 o
   2   8   1        1.57        1.12      6.40 o
   3   8   1       34.40       57.85     12.31 o
  -4  -8  -1        8.90        8.73      9.98 o
   4   8   1        8.90       18.09      8.02 o
  -5  -8  -1       23.57       11.72     10.60 o
   5   8   1       23.57       30.98     10.49 o
  -6  -8  -1       35.14       31.72     12.51 o
   6   8   1       35.14       56.18     13.51 o
   0  -9  -1        2.51        0.45      7.75 o
   0   9   1        2.51        0.37      6.68 o
  -1  -9  -1       33.53       21.95     10.23 o
   1   9   1       33.53       39.30      9.77 o
  -2  -9  -1       34.65       25.90     11.29 o
   2   9   1       34.65       31.04     10.45 o
  -3  -9  -1        0.30        0.23      9.41 o
   3   9   1        0.30       33.11     10.13 o
  -4  -9  -1       40.63       28.97     12.51 o
   4   9   1       40.63       33.45     10.30 o
   3   8  -2        4.20        4.34      8.08 o
  -3  -8   2        4.20        2.65      8.02 o
   2   8  -2       29.76       26.61      9.78 o
  -2  -8   2       29.76       17.34      9.82 o
   1   8  -2      109.35       95.94     14.44 o
  -1  -8   2      109.35       23.51     10.26 o
   0   8  -2        0.06        2.19      6.05 o
   0  -8   2        0.06       -0.75      7.52 o
  -1   8  -2       40.16       46.86     11.41 o
   1  -8   2       40.16       25.53     10.50 o
   5   7  -2       23.52        7.98      8.54 o
  -5  -7   2       23.52       23.62     12.00 o
   4   7  -2       32.52       17.98      8.57 o
  -4  -7   2       32.52        1.25      7.97 o
   3   7  -2      116.04       90.74     15.82 o
  -3  -7   2      116.04       82.18     17.24 o
   2   7  -2        0.17       -3.90      4.95 o
  -2  -7   2        0.17       -1.24      6.70 o
   1   7  -2       35.66       27.71      8.77 o
  -1  -7   2       35.66       34.50     10.64 o
   0   7  -2       78.15       88.25      9.16 o
   0   7  -2       78.15       98.44     15.09 o
   0  -7   2       78.15       56.60     13.58 o
  -1   7  -2        4.54        0.63      4.38 o
  -1   7  -2        4.54        9.83      6.85 o
   1  -7   2        4.54        5.33      6.79 o
  -2   7  -2       22.06       29.30      9.33 o
  -2   7  -2       22.06       21.24      6.85 o
   2  -7   2       22.06       23.50      9.26 o
  -3   7  -2        0.67       -3.54      5.30 o
   3  -7   2        0.67       -2.15      4.72 o
   6   6  -2        8.50       23.95      9.42 o
  -6  -6   2        8.50        5.26      9.40 o
   5   6  -2      180.17      172.60     19.89 o
  -5  -6   2      180.17      122.20     19.58 o
   4   6  -2       97.71       83.56     14.74 o
  -4  -6   2       97.71       73.51     15.68 o
   3   6  -2        0.61       -3.07      5.82 o
  -3  -6   2        0.61        4.12      7.76 o
   1   6  -2       28.76       31.20      5.17 o
   1   6  -2       28.76       19.93      8.18 o
  -1  -6   2       28.76       30.76      9.64 o
  -1   6  -2        0.66        3.10      4.28 o
  -1   6  -2        0.66       -0.16      5.43 o
   1  -6   2        0.66       -2.92      4.05 o
  -2   6  -2      147.21      160.41     17.30 o
  -2   6  -2      147.21      171.80     14.48 o
   2  -6   2      147.21      148.77     18.38 o
  -3   6  -2        2.54        1.96      4.50 o
  -3   6  -2        2.54        0.52      5.18 o
  -4   6  -2        8.64       14.06      6.62 o
  -4   6  -2        8.64       23.36      6.35 o
   4  -6   2        8.64       12.92      5.39 o
  -5   6  -2       23.31       35.24      8.00 o
   5  -6   2       23.31       23.62      5.93 o
   7   5  -2        6.07        7.86      8.08 o
  -7  -5   2        6.07       -3.36      8.68 o
   6   5  -2      150.19      227.08     22.68 o
  -6  -5   2      150.19      159.08     22.71 o
   5   5  -2      128.29      122.33     17.09 o
  -5  -5   2      128.29      139.37     19.37 o
   4   5  -2       84.13      101.05      7.84 o
   4   5  -2       84.13      108.78     16.20 o
  -4  -5   2       84.13       89.18     16.57 o
   3   5  -2       26.74       24.73      3.88 o
   3   5  -2       26.74       34.06      8.90 o
   2   5  -2       84.82       89.15      7.62 o
   2   5  -2       84.82      100.80     13.04 o
   1   5  -2      209.09      245.98     22.21 o
   1   5  -2      209.09      215.70     15.66 o
   0   5  -2      123.44      134.22     15.60 o
   0   5  -2      123.44      148.51     11.46 o
  -1   5  -2      194.43      226.97     16.73 o
  -1   5  -2      194.43      218.06     20.43 o
   1  -5   2      194.43      204.14     21.96 o
  -3   5  -2       80.09       94.78     10.52 o
  -3   5  -2       80.09       87.05      9.19 o
   3  -5   2       80.09      102.06     10.30 o
  -4   5  -2       62.95       78.59      9.50 o
  -4   5  -2       62.95       80.42     11.36 o
  -5   5  -2        9.16       -3.36      4.47 o
  -5   5  -2        9.16       16.11      7.23 o
   5  -5   2        9.16        8.06      4.03 o
  -6   5  -2       11.15       10.38      6.19 o
   7   4  -2        1.81        1.35      7.37 o
  -7  -4   2        1.81        5.30      9.26 o
   6   4  -2       60.67       13.04      7.51 o
  -6  -4   2       60.67       71.75     13.27 o
   5   4  -2       31.46       34.97      9.20 o
   5   4  -2       31.46       28.68      5.17 o
  -5  -4   2       31.46       34.62     11.07 o
   4   4  -2        0.32       -0.15      2.46 o
   4   4  -2        0.32       -4.13      5.10 o
  -4  -4   2        0.32        2.42      6.02 o
   3   4  -2        7.99       14.77      6.12 o
   3   4  -2        7.99       14.93      3.11 o
  -3  -4   2        7.99       15.44      7.43 o
   2   4  -2       59.30       75.11      5.96 o
   2   4  -2       59.30       76.47     11.45 o
  -2  -4   2       59.30       52.80     10.93 o
   1   4  -2       32.07       34.34      7.09 o
   1   4  -2       32.07       36.03      4.63 o
  -1  -4   2       32.07       24.76      7.27 o
   0   4  -2      192.33      219.49     15.01 o
   0   4  -2      192.33      219.79     19.57 o
   0  -4   2      192.33      196.21     20.97 o
  -1   4  -2      109.31      124.63     10.07 o
  -1   4  -2      109.31      116.85     12.70 o
   1  -4   2      109.31      111.55     13.17 o
  -2   4  -2       12.01        9.38      4.71 o
  -2   4  -2       12.01       11.10      3.58 o
  -2   4  -2       12.01       14.21      5.29 o
  -3   4  -2       70.94      122.71     11.46 o
  -3   4  -2       70.94      111.13      9.58 o
  -4   4  -2       18.09       19.75      4.86 o
  -4   4  -2       18.09       18.65      6.12 o
   4  -4   2       18.09       14.62      4.19 o
  -5   4  -2       36.93       47.25      7.10 o
  -5   4  -2       36.93       54.12      9.16 o
   5  -4   2       36.93       48.28      6.37 o
  -6   4  -2       14.50       16.36      6.99 o
  -6   4  -2       14.50       11.56      5.41 o
   6  -4   2       14.50       12.89      4.28 o
  -7   4  -2       13.21       17.53      6.01 o
   7  -4   2       13.21       12.27      8.09 o
   8   3  -2       17.91       23.05      7.13 o
  -8  -3   2       17.91       19.45     10.40 o
   7   3  -2       47.67       51.67      8.15 o
   7   3  -2       47.67       48.77     10.33 o
  -7  -3   2       47.67       51.69     14.05 o
   6   3  -2       13.94       24.26      7.60 o
   6   3  -2       13.94        7.15      4.42 o
  -6  -3   2       13.94       14.35      9.02 o
   5   3  -2      127.16       97.21     12.83 o
   5   3  -2      127.16      117.26      9.71 o
  -5  -3   2      127.16      112.97     14.94 o
   4   3  -2        2.76        0.61      4.07 o
   4   3  -2        2.76        4.65      3.17 o
  -4  -3   2        2.76        5.43      5.56 o
   3   3  -2      146.36      138.91      9.94 o
   3   3  -2      146.36      165.27     14.87 o
  -3  -3   2      146.36       98.97     14.79 o
   2   3  -2      808.50      755.85     42.74 o
   2   3  -2      808.50      712.52     53.55 o
  -2  -3   2      808.50      598.94     58.69 o
   1   3  -2       13.49       11.36      4.47 o
   1   3  -2       13.49       14.76      2.86 o
  -1  -3   2       13.49        7.71      4.31 o
   0   3  -2       13.94       14.15      4.69 o
   0   3  -2       13.94       18.14      3.52 o
   0  -3   2       13.94       13.14      5.03 o
  -1   3  -2       50.79       81.53      7.45 o
  -1   3  -2       50.79       73.51      9.19 o
  -2   3  -2       31.17       37.25      6.04 o
  -2   3  -2       31.17       37.46      4.76 o
  -2   3  -2       31.17       45.57      7.20 o
  -3   3  -2      158.30      214.13     16.27 o
  -3   3  -2      158.30      219.30     13.95 o
   3  -3   2      158.30      195.67     13.34 o
  -4   3  -2      122.10      107.08     11.23 o
  -4   3  -2      122.10      110.16      8.83 o
   4  -3   2      122.10       98.20      8.01 o
  -5   3  -2       58.21       60.75      9.58 o
  -5   3  -2       58.21       69.16      8.02 o
   5  -3   2       58.21       64.91      7.14 o
  -6   3  -2        0.83       -2.79      5.02 o
  -6   3  -2        0.83       -0.45      3.73 o
   6  -3   2        0.83       -3.15      3.15 o
  -7   3  -2       48.21       55.21      8.11 o
   8   2  -2       21.36       28.28      7.60 o
  -8  -2   2       21.36       14.51      6.49 o
   7   2  -2      101.40       99.14     10.88 o
   7   2  -2      101.40       76.13     12.23 o
  -7  -2   2      101.40      101.45     17.78 o
   6   2  -2       77.58       66.78      8.55 o
   6   2  -2       77.58       55.97      9.88 o
  -6  -2   2       77.58       78.36     14.99 o
   5   2  -2      145.45      134.22     11.09 o
   5   2  -2      145.45      116.19     13.19 o
  -5  -2   2      145.45      137.78     16.39 o
   4   2  -2      175.45      250.28     19.23 o
   4   2  -2      175.45      185.52     14.76 o
  -4  -2   2      175.45      191.13     20.75 o
   3   2  -2      321.87      283.56     19.01 o
   2   2  -2       36.54       35.21      6.17 o
   2   2  -2       36.54       38.45      4.52 o
  -2  -2   2       36.54       38.76      7.59 o
   1   2  -2      186.10      169.49     15.21 o
   1   2  -2      186.10      182.81     11.66 o
  -1  -2   2      186.10      156.79     16.18 o
   0   2  -2       82.51       87.79      8.79 o
   0   2  -2       82.51       79.47      6.35 o
   0  -2   2       82.51       66.04      8.15 o
  -1   2  -2      182.42       48.27      6.57 o
  -1   2  -2      182.42       53.46      4.51 o
  -1   2  -2      182.42       54.67      5.66 o
  -2   2  -2      156.54      150.80     11.52 o
  -2   2  -2      156.54      147.56      9.45 o
   2  -2   2      156.54      135.33      9.43 o
  -3   2  -2        0.43        0.95      2.16 o
  -3   2  -2        0.43       -0.30      3.28 o
   3  -2   2        0.43        5.02      2.12 o
  -4   2  -2      189.67      185.45     12.74 o
  -4   2  -2      189.67      205.67     15.48 o
   4  -2   2      189.67      182.30     12.14 o
  -5   2  -2        9.33       17.65      4.20 o
  -5   2  -2        9.33        9.81      4.85 o
   5  -2   2        9.33        9.40      3.20 o
  -6   2  -2        6.66        6.53      4.08 o
  -6   2  -2        6.66        0.86      4.83 o
   6  -2   2        6.66        6.07      3.55 o
  -7   2  -2        0.35        9.16      4.65 o
   7  -2   2        0.35       -2.23      3.56 o
  -8   2  -2      107.32       82.17     10.66 o
   8  -2   2      107.32       96.55     13.84 o
   8   1  -2        1.54        5.47      6.93 o
  -8  -1   2        1.54       -5.04      5.04 o
   7   1  -2       63.71       65.10     10.38 o
  -7  -1   2       63.71       89.40     10.38 o
   6   1  -2      371.69      336.61     28.81 o
   6   1  -2      371.69      378.76     26.09 o
   5   1  -2       41.40       49.87      7.25 o
   5   1  -2       41.40       29.57      6.30 o
   4   1  -2      320.55      382.16     27.37 o
   4   1  -2      320.55      327.39     23.02 o
  -4  -1   2      320.55      303.01     30.86 o
   3   1  -2       30.23       34.15      5.71 o
   3   1  -2       30.23       37.43      4.87 o
  -3  -1   2       30.23       45.35      7.97 o
   2   1  -2      171.91      176.80     12.54 o
   2   1  -2      171.91      172.70     14.84 o
  -2  -1   2      171.91      183.80     17.05 o
   1   1  -2      331.30      263.96     16.70 o
   1   1  -2      331.30      260.21     20.18 o
  -1  -1   2      331.30      239.65     22.16 o
   0   1  -2      870.86      830.67     49.88 o
   0   1  -2      870.86      831.15     60.45 o
   0   1  -2      870.86      795.73     66.34 o
  -1   1  -2    13516.80    18650.74   1108.90 o
  -1   1  -2    13516.80    19300.27   1012.84 o
   1  -1   2    13516.80    17598.41    979.64 o
   1  -1   2    13516.80    18811.34   1012.78 o
  -2   1  -2      274.43      290.53     18.33 o
  -2   1  -2      274.43      254.84     15.64 o
   2  -1   2      274.43      270.97     15.71 o
  -3   1  -2      100.39       97.94      7.02 o
  -3   1  -2      100.39       99.78      9.06 o
   3  -1   2      100.39       93.26      6.91 o
  -4   1  -2      149.25      153.00     10.54 o
  -4   1  -2      149.25      156.10     12.76 o
   4  -1   2      149.25      146.00      9.94 o
  -5   1  -2       37.19       51.51      6.38 o
  -5   1  -2       37.19       59.85      8.19 o
   5  -1   2       37.19       51.66      5.52 o
  -6   1  -2       75.46       79.75      8.02 o
  -6   1  -2       75.46       87.43     10.78 o
   6  -1   2       75.46       77.04      7.24 o
  -7   1  -2        0.32       -3.43      3.52 o
   7  -1   2        0.32       -2.94      2.96 o
  -8   1  -2      110.75      106.77     12.09 o
   8  -1   2      110.75      104.90     13.93 o
   8   0  -2        0.68       -2.47      5.83 o
  -8   0   2        0.68        2.76      5.48 o
   7   0  -2       49.97       41.74      8.68 o
  -7   0   2       49.97       42.99      8.16 o
   6   0  -2       47.12       25.72      6.91 o
   6   0  -2       47.12       38.40      5.85 o
  -6   0   2       47.12       43.35      7.03 o
   5   0  -2       13.77        7.68      3.32 o
   5   0  -2       13.77       15.35      5.03 o
  -5   0   2       13.77       19.90      5.17 o
   4   0  -2       43.85       26.56      4.44 o
   4   0  -2       43.85       34.51      5.78 o
  -4   0   2       43.85       38.13      5.36 o
   3   0  -2      146.29      132.16     11.56 o
   3   0  -2      146.29      154.77     11.31 o
   2   0  -2      716.33      794.88     51.72 o
   2   0  -2      716.33      844.95     60.81 o
  -2   0   2      716.33      855.22     68.93 o
   1   0  -2       10.91       10.34      2.75 o
   1   0  -2       10.91       11.92      3.12 o
  -1   0   2       10.91        9.07      3.70 o
   0   0  -2      397.04      445.85     28.69 o
   0   0  -2      397.04      464.92     37.51 o
   0   0   2      397.04      471.53     25.09 o
  -1   0  -2      530.10      516.84     30.34 o
   1   0   2      530.10      461.37     26.68 o
  -2   0  -2     3937.37     4701.26    262.60 o
   2   0   2     3937.25     4172.13    350.85 o
   2   0   2     3937.25     4274.09    231.68 o
  -3   0  -2       52.54       47.82      4.25 o
  -3   0  -2       52.54       51.96      6.01 o
   3   0   2       52.54       37.16      4.04 o
  -4   0  -2       36.45       41.65      4.79 o
  -4   0  -2       36.45       42.02      5.85 o
   4   0   2       36.45       39.72      4.52 o
  -5   0  -2      133.66      131.09     11.29 o
  -5   0  -2      133.66      122.64      9.47 o
   5   0   2      133.66      122.11      8.86 o
  -6   0  -2       38.65       58.50      7.06 o
  -6   0  -2       38.65       27.50      6.30 o
   6   0   2       38.65       35.03      4.87 o
  -7   0  -2      495.79      466.93     30.22 o
   7   0   2      495.79      493.31     28.22 o
  -8   0  -2      168.58      259.31     17.33 o
   8   0   2      168.58      199.87     14.55 o
   8   0   2      168.58      204.58     19.14 o
  -9   0  -2       53.49       48.61      8.67 o
   9   0   2       53.49       36.56      9.39 o
   8  -1  -2        2.12       -5.62      5.62 o
  -8   1   2        2.12       13.26      6.17 o
   7  -1  -2      110.29       96.93     13.26 o
  -7   1   2      110.29      110.88     11.23 o
   6  -1  -2        6.92        5.70      4.95 o
  -6   1   2        6.92        9.45      5.07 o
   5  -1  -2      162.53      169.80     14.29 o
  -5   1   2      162.53      147.01     12.28 o
   4  -1  -2       61.56       48.84      7.38 o
  -4   1   2       61.56       68.32      6.85 o
   3  -1  -2      684.32      763.00     46.91 o
  -3   1   2      684.32      704.17     42.17 o
   1  -1  -2      242.93      248.39     13.10 o
   1  -1  -2      242.93      228.33     16.05 o
  -1   1   2      242.93      255.96     14.56 o
  -1   1   2      242.93      230.69     13.10 o
   0  -1  -2       37.03       39.74      2.92 o
   0  -1  -2       37.03       36.08      3.87 o
   0   1   2       37.03       33.26      2.87 o
   0   1   2       37.03       37.37      3.15 o
  -1  -1  -2      243.69      236.72     13.17 o
  -1  -1  -2      243.69      230.46     14.60 o
  -1  -1  -2      243.69      222.92     19.35 o
   1   1   2      243.69      227.65     13.06 o
  -2  -1  -2       30.22       31.42      5.02 o
  -2  -1  -2       30.22       29.32      3.74 o
   2   1   2       30.22       30.70      3.57 o
  -3  -1  -2       39.10       41.97      5.02 o
  -3  -1  -2       39.10       59.22      6.87 o
   3   1   2       39.10       35.57      4.40 o
  -4  -1  -2        8.91       12.36      3.66 o
   4   1   2        8.91        5.37      2.83 o
  -5  -1  -2       15.52       19.80      4.98 o
   5   1   2       15.52       22.01      3.96 o
  -6  -1  -2       35.29       39.81      6.44 o
  -6  -1  -2       35.29       35.70      8.61 o
   6   1   2       35.29       35.03      5.20 o
  -7  -1  -2       64.65       75.83      8.46 o
   7   1   2       64.65       58.47      9.39 o
  -8  -1  -2        8.79       13.53      5.78 o
   8   1   2        8.79        1.22      4.77 o
   8   1   2        8.79        5.97      5.74 o
  -9  -1  -2       80.37       70.54     10.48 o
   9   1   2       80.37       84.70     11.68 o
   8  -2  -2        7.22        6.57      7.42 o
  -8   2   2        7.22        7.22      5.71 o
   7  -2  -2        0.40        2.72      5.74 o
  -7   2   2        0.40       -0.35      4.75 o
   6  -2  -2       97.86       98.52     12.78 o
  -6   2   2       97.86      107.45     11.75 o
   5  -2  -2      163.96      167.94     16.49 o
  -5   2   2      163.96      221.99     14.94 o
   4  -2  -2       67.37       81.59      9.76 o
  -4   2   2       67.37       69.88      7.51 o
   3  -2  -2       85.41       90.12      8.72 o
  -3   2   2       85.41       69.65      6.89 o
   2  -2  -2       12.47       17.27      4.13 o
  -2   2   2       12.47       23.72      3.97 o
   1  -2  -2       76.17       86.38      7.36 o
   1  -2  -2       76.17       91.77      5.45 o
  -1   2   2       76.17       91.50      6.86 o
  -1   2   2       76.17       91.82      7.66 o
   0  -2  -2       58.80       53.05      4.72 o
   0   2   2       58.80       48.13      4.59 o
  -1  -2  -2     1174.48     1094.44     68.75 o
   1   2   2     1174.48     1144.77     60.70 o
   1   2   2     1174.48     1154.10     68.80 o
  -2  -2  -2      209.73      215.18     13.26 o
  -2  -2  -2      209.73      192.58     18.64 o
   2   2   2      209.73      209.70     12.48 o
  -4  -2  -2      633.14      705.39     42.79 o
  -4  -2  -2      633.14      680.79     57.94 o
   4   2   2      633.14      672.11     38.19 o
  -5  -2  -2      775.62      879.35     78.07 o
  -5  -2  -2      775.62      954.67     58.05 o
   5   2   2      775.62      965.44     51.62 o
  -6  -2  -2        0.37       -4.70      4.70 o
   6   2   2        0.37       -1.66      3.58 o
   6   2   2        0.37        0.31      4.20 o
  -7  -2  -2      139.80      162.51     18.94 o
   7   2   2      139.80      155.40     16.62 o
   7   2   2      139.80      160.51     14.13 o
  -8  -2  -2       16.08       13.34      7.58 o
   8   2   2       16.08        9.17      6.50 o
   8   2   2       16.08        9.66      5.39 o
  -9  -2  -2       29.56       19.26      6.20 o
   9   2   2       29.56       30.41      7.49 o
   9   2   2       29.56       21.22      7.78 o
   7  -3  -2       58.10       59.91     10.79 o
  -7   3   2       58.10       46.76      8.37 o
   6  -3  -2      197.47      154.54     15.84 o
  -6   3   2      197.47      173.89     14.22 o
   5  -3  -2       36.20       44.23      8.94 o
  -5   3   2       36.20       57.29      7.94 o
   4  -3  -2      192.38      199.28     15.92 o
  -4   3   2      192.38      179.11     13.94 o
   3  -3  -2      410.41      390.54     27.69 o
  -3   3   2      410.41      418.79     25.10 o
   2  -3  -2        0.64       -1.77      2.92 o
  -2   3   2        0.64       -0.08      1.65 o
  -2   3   2        0.64        1.31      2.65 o
   1  -3  -2      455.07      435.97     29.36 o
  -1   3   2      455.07      470.29     34.27 o
  -1   3   2      455.07      453.41     26.98 o
   0  -3  -2      267.20      265.84     17.87 o
   0   3   2      267.20      297.18     21.78 o
   0   3   2      267.20      255.11     16.72 o
  -2  -3  -2      743.65      831.90     47.66 o
  -2  -3  -2      743.65      711.18     65.98 o
   2   3   2      743.65      859.79     59.85 o
   2   3   2      743.65      764.43     48.07 o
  -3  -3  -2        9.27        8.55      2.01 o
  -3  -3  -2        9.27       17.45      5.74 o
   3   3   2        9.27        6.57      3.84 o
  -4  -3  -2       16.74       20.65      6.47 o
  -4  -3  -2       16.74       21.22      3.21 o
   4   3   2       16.74       29.65      6.11 o
  -5  -3  -2        0.07       -1.69      4.53 o
   5   3   2        0.07       -1.43      2.39 o
   5   3   2        0.07        0.97      4.22 o
  -6  -3  -2        3.72        6.42      5.83 o
   6   3   2        3.72        7.38      3.39 o
   6   3   2        3.72       -0.05      4.58 o
  -7  -3  -2       17.87       24.63      8.30 o
   7   3   2       17.87       15.52      6.46 o
   7   3   2       17.87        7.66      4.49 o
   8   3   2        0.22       -0.57      5.45 o
   8   3   2        0.22       -3.73      3.73 o
  -9  -3  -2       31.77       38.02     12.15 o
   9   3   2       31.77       27.19      7.33 o
   9   3   2       31.77       33.00      9.88 o
   7  -4  -2        8.14       10.36      7.45 o
  -7   4   2        8.14        5.92      5.52 o
   6  -4  -2       37.91       26.23      8.56 o
  -6   4   2       37.91       40.80      7.60 o
   5  -4  -2       93.96       80.95     11.07 o
  -5   4   2       93.96       79.98      9.75 o
   4  -4  -2        6.79        6.36      4.58 o
  -4   4   2        6.79        4.04      3.69 o
   3  -4  -2      109.44      116.14     11.59 o
  -3   4   2      109.44      128.36     10.52 o
   2  -4  -2       98.04       95.38      9.24 o
  -2   4   2       98.04       86.84      8.32 o
  -2   4   2       98.04       96.79      9.05 o
   1  -4  -2       89.90      103.51      9.03 o
  -1   4   2       89.90      115.51     10.38 o
  -1   4   2       89.90       96.06      8.75 o
   0  -4  -2      638.62      774.78     47.42 o
   0   4   2      638.62      711.04     43.78 o
   0   4   2      638.62      791.19     57.29 o
  -1  -4  -2        9.68       11.11      2.26 o
   1   4   2        9.68       17.46      4.71 o
  -2  -4  -2       73.51      116.32     13.62 o
   2   4   2       73.51      100.80     11.28 o
  -3  -4  -2       50.31       73.61     11.05 o
   3   4   2       50.31       59.03      9.62 o
   4   4   2       33.99       44.89      8.50 o
   4   4   2       33.99       38.33      3.35 o
  -5  -4  -2       58.27       66.91     12.28 o
   5   4   2       58.27       59.08      5.42 o
   5   4   2       58.27       60.02     10.11 o
   6   4   2      198.15      113.38      9.38 o
  -7  -4  -2      281.41      254.11     26.12 o
   7   4   2      281.41      229.78     23.99 o
   7   4   2      281.41      236.30     17.44 o
  -8  -4  -2      144.29      204.26     24.04 o
   8   4   2      144.29      197.40     15.89 o
  -9  -4  -2       78.50      100.79     18.29 o
   9   4   2       78.50       83.97     15.01 o
   6  -5  -2       44.01       35.56      9.51 o
  -6   5   2       44.01       42.72      8.57 o
   5  -5  -2       86.20       78.86     12.16 o
  -5   5   2       86.20       81.12     10.43 o
   4  -5  -2      130.34      143.73     13.76 o
  -4   5   2      130.34      110.53     11.31 o
   3  -5  -2      158.42      164.24     14.42 o
  -3   5   2      158.42      148.61     12.62 o
  -3   5   2      158.42      158.57     13.96 o
   2  -5  -2        2.49        2.95      3.98 o
  -2   5   2        2.49        2.54      3.14 o
  -2   5   2        2.49        3.83      3.74 o
   1  -5  -2       56.14       45.12      6.22 o
  -1   5   2       56.14       58.89      7.81 o
  -1   5   2       56.14       50.66      6.98 o
   0  -5  -2        9.29       10.12      2.95 o
   0   5   2        9.29       12.81      4.60 o
   0   5   2        9.29       10.87      3.90 o
  -1  -5  -2      219.48      239.82     16.26 o
  -1  -5  -2      219.48      280.74     25.52 o
   1   5   2      219.48      236.72     21.42 o
  -2  -5  -2       14.37       24.69      7.66 o
   2   5   2       14.37       20.67      5.52 o
  -3  -5  -2       39.59       60.09     11.28 o
   3   5   2       39.59       35.38      7.46 o
  -4  -5  -2      155.02      202.47     20.88 o
   4   5   2      155.02      174.23     18.29 o
  -5  -5  -2      123.80      137.15     16.37 o
   5   5   2      123.80      107.62     14.17 o
  -6  -5  -2      141.85      133.56     17.42 o
   6   5   2      141.85      131.51     15.73 o
  -7  -5  -2        3.03        7.56      6.92 o
   7   5   2        3.03       -1.89      6.12 o
  -8  -5  -2       38.00       28.15     11.03 o
   8   5   2       38.00       23.11      8.76 o
   5  -6  -2        9.65        4.26      6.66 o
  -5   6   2        9.65       11.31      5.97 o
   4  -6  -2      168.33      207.19     18.18 o
  -4   6   2      168.33      178.47     15.82 o
   3  -6  -2      266.57      275.67     22.06 o
  -3   6   2      266.57      273.82     23.26 o
  -3   6   2      266.57      279.73     20.17 o
   2  -6  -2        7.68        6.05      4.41 o
  -2   6   2        7.68       11.27      4.94 o
  -2   6   2        7.68        8.58      4.49 o
   1  -6  -2       29.01       33.59      5.97 o
  -1   6   2       29.01       39.94      8.00 o
  -1   6   2       29.01       42.35      6.82 o
   0  -6  -2        7.68       54.46      5.94 o
   0   6   2        7.68       36.36      7.60 o
  -1  -6  -2       22.69       19.45      3.31 o
  -1  -6  -2       22.69       16.74      7.11 o
   1   6   2       22.69       26.44      6.77 o
  -2  -6  -2       44.01       74.84     13.46 o
   2   6   2       44.01       47.54      9.13 o
  -3  -6  -2      514.76      531.52     46.99 o
   3   6   2      514.76      487.80     41.63 o
  -4  -6  -2      183.36      243.48     25.36 o
   4   6   2      183.36      203.27     21.23 o
  -5  -6  -2       31.68       41.76     11.09 o
   5   6   2       31.68       26.95      8.07 o
  -6  -6  -2       60.85       66.39     14.44 o
   6   6   2       60.85       94.21     14.38 o
  -7  -6  -2       17.81       44.81     11.97 o
   7   6   2       17.81       22.06      9.36 o
  -8  -6  -2        0.57       -7.22      8.09 o
   8   6   2        0.57        3.78      7.23 o
   4  -7  -2       37.49       45.37     10.01 o
  -4   7   2       37.49       54.94      9.41 o
   3  -7  -2       42.85       43.83      8.97 o
  -3   7   2       42.85       53.10      8.97 o
  -3   7   2       42.85       50.77      8.92 o
   2  -7  -2      246.06      257.50     20.65 o
  -2   7   2      246.06      270.09     19.87 o
  -2   7   2      246.06      259.46     23.85 o
   1  -7  -2       58.11       53.76      8.12 o
  -1   7   2       58.11       68.60      9.42 o
  -1   7   2       58.11       63.81     10.71 o
   0  -7  -2       63.37       62.53      7.57 o
   0   7   2       63.37       70.02     11.40 o
  -1  -7  -2       29.99       -0.08      2.91 o
  -1  -7  -2       29.99       16.51      8.24 o
   1   7   2       29.99        6.56      5.54 o
  -2  -7  -2       45.67       48.97     12.46 o
   2   7   2       45.67       41.88      9.31 o
  -3  -7  -2      246.99      282.30     28.14 o
   3   7   2      246.99      210.80     23.45 o
  -4  -7  -2      161.88      137.44     19.69 o
   4   7   2      161.88      167.31     18.34 o
  -5  -7  -2       16.05       20.70      9.66 o
   5   7   2       16.05        2.65      5.54 o
  -6  -7  -2        5.66       -3.47      8.13 o
   6   7   2        5.66        5.94      7.41 o
  -7  -7  -2       40.88       49.24     14.22 o
   7   7   2       40.88       36.51     11.60 o
   3  -8  -2       12.36        7.75      6.66 o
  -3   8   2       12.36       10.80      6.38 o
   2  -8  -2       48.16       44.27      8.54 o
  -2   8   2       48.16       63.44     10.14 o
  -2   8   2       48.16       54.76     10.65 o
   1  -8  -2       66.41       67.06      8.63 o
  -1   8   2       66.41       74.49     10.29 o
  -1   8   2       66.41       62.35     11.40 o
   0  -8  -2        0.86       -0.91      7.06 o
   0  -8  -2        0.86       -3.28      3.28 o
   0   8   2        0.86       -3.21      5.07 o
  -1  -8  -2       55.67       80.17     15.65 o
   1   8   2       55.67       70.07     12.75 o
  -2  -8  -2      107.20       84.85     16.99 o
   2   8   2      107.20      112.43     14.17 o
  -3  -8  -2      145.38      167.32     22.82 o
   3   8   2      145.38      167.54     19.25 o
  -4  -8  -2        5.17        6.72      9.48 o
   4   8   2        5.17        1.46      6.23 o
  -5  -8  -2        2.40       -1.14      9.02 o
   5   8   2        2.40        3.25      7.29 o
  -6  -8  -2       14.05       14.92     12.08 o
   6   8   2       14.05       21.79      9.60 o
   1  -9  -2       21.02       24.62     11.21 o
  -1   9   2       21.02       29.85      8.79 o
   0  -9  -2        4.88        6.28      9.07 o
   0   9   2        4.88       -0.99      6.28 o
  -1  -9  -2       16.12       20.83     10.51 o
   1   9   2       16.12       30.91      9.83 o
  -2  -9  -2        5.70        1.24      7.89 o
   2   9   2        5.70        3.93      6.09 o
  -3  -9  -2       11.26        5.36      8.55 o
   3   9   2       11.26       11.95      7.59 o
  -4  -9  -2        0.02        4.02      8.43 o
   4   9   2        0.02        3.20      6.79 o
   4   7  -3       25.33        9.03      8.28 o
  -4  -7   3       25.33       19.22     11.22 o
   3   7  -3       41.17        8.18      8.16 o
  -3  -7   3       41.17       60.92     14.28 o
   2   7  -3      123.31      133.85     17.48 o
  -2  -7   3      123.31      118.48     18.72 o
  -1  -7   3      199.05      102.44     15.96 o
   0   7  -3       15.24       18.40      5.77 o
   0   7  -3       15.24       12.19      7.77 o
   0  -7   3       15.24       12.59      7.79 o
  -1   7  -3        0.00        0.39      5.48 o
  -1   7  -3        0.00        5.18      4.99 o
   1  -7   3        0.00       -2.86      6.28 o
  -2   7  -3        0.50        4.98      7.18 o
  -2   7  -3        0.50       -4.36      4.36 o
   2  -7   3        0.50        3.51      6.50 o
  -3   7  -3       10.42        9.53      6.66 o
   3  -7   3       10.42       13.07      6.47 o
   3  -7   3       10.42       23.31      9.00 o
  -6  -6   3       26.59       16.61     11.18 o
   5   6  -3        1.72        5.63      8.05 o
  -5  -6   3        1.72        9.10      9.25 o
   4   6  -3       27.33       40.97     10.88 o
  -4  -6   3       27.33       14.43      9.77 o
   3   6  -3       84.24       87.02     13.79 o
  -3  -6   3       84.24       21.89      9.98 o
   2   6  -3        3.02        2.19      3.30 o
   2   6  -3        3.02        4.94      6.88 o
  -2  -6   3        3.02       -0.04      6.43 o
   1   6  -3       11.65        9.56      4.34 o
   1   6  -3       11.65       11.27      6.72 o
  -1  -6   3       11.65        9.53      7.03 o
   0   6  -3        0.98       14.75      7.48 o
   0   6  -3        0.98       31.91      5.81 o
   0  -6   3        0.98        2.98      6.35 o
  -1   6  -3       43.16       37.96      7.05 o
  -1   6  -3       43.16       42.11      9.35 o
   1  -6   3       43.16       29.29      9.84 o
  -2   6  -3       39.73       91.04     11.14 o
  -2   6  -3       39.73       71.49     12.49 o
  -3   6  -3       14.56        7.74      6.01 o
   3  -6   3       14.56       19.54      6.20 o
  -4   6  -3       17.69       20.36      7.83 o
  -4   6  -3       17.69       21.31      6.54 o
   4  -6   3       17.69       12.21      5.77 o
   5  -6   3       49.42       40.65      7.28 o
   6   5  -3       51.52       91.90     15.13 o
  -6  -5   3       51.52       52.83     14.41 o
   5   5  -3      227.08      180.36     21.60 o
  -5  -5   3      227.08      216.81     25.29 o
   4   5  -3       54.10       43.53     10.21 o
   4   5  -3       54.10       49.04      5.51 o
  -4  -5   3       54.10       26.70     10.11 o
   3   5  -3       39.59       38.71     10.03 o
   3   5  -3       39.59       44.81      5.50 o
  -3  -5   3       39.59       27.93     10.04 o
   2   5  -3       95.91       97.42     13.82 o
   2   5  -3       95.91      119.65      9.19 o
  -2  -5   3       95.91      104.42     15.25 o
   1   5  -3       17.19       19.29      7.51 o
   1   5  -3       17.19       15.15      4.13 o
  -1  -5   3       17.19       10.77      6.56 o
   0   5  -3       53.54       46.42      9.53 o
   0   5  -3       53.54       65.86      6.95 o
   0  -5   3       53.54       52.73     10.80 o
  -1   5  -3        4.26        6.02      4.16 o
  -1   5  -3        4.26        7.10      5.55 o
   1  -5   3        4.26        0.90      5.18 o
  -2   5  -3      176.38      155.15     14.98 o
  -2   5  -3      176.38      193.06     19.03 o
   2  -5   3      176.38      188.75     19.53 o
  -3   5  -3        7.66       14.22      5.10 o
  -3   5  -3        7.66       16.13      6.17 o
   3  -5   3        7.66       16.67      5.24 o
  -4   5  -3       81.68       29.54      7.76 o
  -4   5  -3       81.68       54.20      7.23 o
  -5   5  -3       19.86       25.99      6.30 o
  -5   5  -3       19.86       26.75      8.01 o
   5  -5   3       19.86       24.83      5.67 o
  -6   5  -3        0.29       -3.09      4.96 o
  -6   5  -3        0.29       -3.60      5.85 o
   6  -5   3        0.29        9.68      4.64 o
   7   4  -3       26.26       31.02      9.43 o
  -7  -4   3       26.26       35.54     13.27 o
  -6  -4   3       70.26       64.49     14.06 o
   5   4  -3        0.90        3.33      3.66 o
   5   4  -3        0.90        2.64      6.17 o
  -5  -4   3        0.90        3.09      7.36 o
   4   4  -3        1.36        2.46      3.09 o
   4   4  -3        1.36        5.30      5.68 o
  -4  -4   3        1.36       -4.07      6.08 o
   3   4  -3        3.50        6.06      4.90 o
   3   4  -3        3.50        4.49      3.07 o
  -3  -4   3        3.50        8.17      6.57 o
   2   4  -3       16.68       21.03      7.21 o
   2   4  -3       16.68       19.97      3.96 o
  -2  -4   3       16.68       16.16      7.13 o
   1   4  -3       16.47       19.10      4.01 o
   1   4  -3       16.47       15.41      6.53 o
  -1  -4   3       16.47       17.78      6.99 o
   0   4  -3      103.37       99.50      8.64 o
   0   4  -3      103.37      113.11     12.03 o
   0  -4   3      103.37       77.31     12.67 o
  -1   4  -3        1.34        6.88      4.92 o
  -1   4  -3        1.34        4.60      3.73 o
   1  -4   3        1.34        9.31      4.73 o
  -2   4  -3       26.30       31.44      6.24 o
  -2   4  -3       26.30       31.48      7.22 o
  -3   4  -3       67.49       64.84      7.53 o
  -3   4  -3       67.49       98.27     10.89 o
   3  -4   3       67.49      116.03      8.78 o
  -4   4  -3        1.87       -1.89      3.22 o
  -4   4  -3        1.87        3.21      4.73 o
   4  -4   3        1.87       -0.35      3.26 o
  -5   4  -3      126.04      205.49     17.74 o
  -5   4  -3      126.04      184.75     14.39 o
   5  -4   3      126.04      186.72     13.77 o
  -6   4  -3       28.10       33.72      6.95 o
  -6   4  -3       28.10       34.26      9.19 o
   6  -4   3       28.10       24.61      5.78 o
  -7   4  -3        8.35        9.33      7.07 o
  -7   4  -3        8.35       13.91      5.86 o
   7   3  -3       31.02       27.42      8.31 o
   7   3  -3       31.02       20.72      6.11 o
  -7  -3   3       31.02       39.49     13.38 o
   6   3  -3        5.42        4.12      6.00 o
   6   3  -3        5.42        7.94      4.64 o
  -6  -3   3        5.42        2.67      8.31 o
   5   3  -3       92.86      138.27     15.22 o
   5   3  -3       92.86      146.70     11.76 o
  -5  -3   3       92.86      107.31     16.35 o
   4   3  -3        3.09        0.71      4.65 o
   4   3  -3        3.09       -0.14      3.30 o
  -4  -3   3        3.09        3.13      5.48 o
   3   3  -3      187.68      188.37     13.80 o
   3   3  -3      187.68      184.67     18.33 o
  -3  -3   3      187.68      200.55     20.62 o
   2   3  -3      282.40      293.90     25.20 o
   2   3  -3      282.40      290.08     19.42 o
   1   3  -3       73.54       86.67     10.16 o
   1   3  -3       73.54       75.74      6.47 o
  -1  -3   3       73.54       46.62      9.70 o
   0   3  -3        9.43        6.95      2.99 o
   0   3  -3        9.43       12.19      5.07 o
   0  -3   3        9.43        6.88      3.82 o
  -1   3  -3      511.65      505.30     38.86 o
  -1   3  -3      511.65      519.23     31.86 o
   1  -3   3      511.65      447.02     41.57 o
  -2   3  -3        2.94        8.53      3.73 o
  -2   3  -3        2.94        4.79      2.49 o
   2  -3   3        2.94        0.50      2.88 o
  -3   3  -3        1.61        0.50      3.37 o
  -3   3  -3        1.61        1.09      2.54 o
   3  -3   3        1.61        1.58      2.86 o
  -4   3  -3        3.76        9.64      3.48 o
  -4   3  -3        3.76        3.29      5.24 o
   4  -3   3        3.76        5.94      3.32 o
  -5   3  -3       85.97      101.60     12.70 o
  -5   3  -3       85.97      102.52      9.16 o
   5  -3   3       85.97      100.27      9.04 o
  -6   3  -3       12.76       11.15      6.51 o
  -6   3  -3       12.76       17.08      5.20 o
   6  -3   3       12.76       11.38      4.22 o
  -7   3  -3       82.88       83.67      9.94 o
  -7   3  -3       82.88       88.37     12.94 o
   7  -3   3       82.88       79.74      8.17 o
   8   2  -3        0.02       -1.54      5.45 o
  -8  -2   3        0.02        5.64      5.74 o
   7   2  -3       37.23       30.14      7.47 o
  -7  -2   3       37.23       36.59     12.31 o
   6   2  -3        2.53        2.19      4.99 o
   6   2  -3        2.53        3.77      4.51 o
  -6  -2   3        2.53       -3.17      7.14 o
   5   2  -3       20.04       16.00      5.90 o
   5   2  -3       20.04       15.79      4.98 o
  -5  -2   3       20.04       33.57      9.77 o
   4   2  -3       11.27       13.37      4.05 o
   4   2  -3       11.27       15.93      5.39 o
  -4  -2   3       11.27       16.54      7.60 o
   3   2  -3      274.91      348.71     23.15 o
  -3  -2   3      274.91      337.83     31.43 o
   2   2  -3        1.35        1.62      3.74 o
   2   2  -3        1.35        1.99      2.73 o
  -2  -2   3        1.35       -0.26      3.93 o
   1   2  -3       64.01       72.65      7.11 o
  -1  -2   3       64.01       94.45     10.00 o
   0   2  -3        0.15       -1.73      2.76 o
   0   2  -3        0.15        6.31      2.68 o
   0  -2   3        0.15       -0.04      2.69 o
  -1   2  -3      151.86       92.89     10.34 o
  -1   2  -3      151.86      124.09      8.87 o
   1  -2   3      151.86       91.46     10.10 o
  -2   2  -3       60.80       60.91      4.89 o
  -2   2  -3       60.80       61.23      6.79 o
   2  -2   3       60.80       56.69      5.88 o
  -3   2  -3        1.37        2.46      2.08 o
  -3   2  -3        1.37       -1.77      3.30 o
  -4   2  -3       29.61       28.70      4.23 o
  -4   2  -3       29.61       35.96      6.90 o
   4  -2   3       29.61       24.94      4.46 o
  -5   2  -3      162.56      163.22     15.28 o
  -5   2  -3      162.56      176.26     12.64 o
   5  -2   3      162.56      189.23     12.40 o
  -6   2  -3        3.02        1.92      5.25 o
  -6   2  -3        3.02        5.22      3.93 o
   6  -2   3        3.02        9.61      3.86 o
  -7   2  -3       60.02       53.53      7.99 o
  -7   2  -3       60.02       59.78     10.44 o
   7  -2   3       60.02       56.95      7.32 o
  -8   2  -3        3.52        9.68      5.28 o
   8   1  -3        5.54        0.27      6.15 o
  -8  -1   3        5.54       -1.86      6.00 o
   7   1  -3       41.74      112.64     13.20 o
  -7  -1   3       41.74      117.92     12.15 o
   6   1  -3      293.44      276.62     20.88 o
   6   1  -3      293.44      256.65     22.66 o
  -6  -1   3      293.44      267.48     19.15 o
   5   1  -3      693.12      648.66     43.56 o
   5   1  -3      693.12      702.73     51.06 o
  -5  -1   3      693.12      640.86     58.61 o
   4   1  -3       23.29       21.37      5.36 o
   4   1  -3       23.29       32.50      5.51 o
  -4  -1   3       23.29       38.69      8.83 o
   3   1  -3      210.74      182.13     13.40 o
   3   1  -3      210.74      154.20     15.21 o
  -3  -1   3      210.74      208.26     18.76 o
   2   1  -3       33.48       43.38      5.35 o
   2   1  -3       33.48       27.73      5.27 o
  -2  -1   3       33.48       37.06      7.10 o
   1   1  -3       54.12       43.36      5.94 o
   1   1  -3       54.12       54.72      5.49 o
  -1  -1   3       54.12       49.81      6.77 o
   0   1  -3     1942.29     1783.63    125.66 o
   0   1  -3     1942.29     1665.97    104.05 o
   0  -1   3     1942.29     1711.48    138.67 o
  -1   1  -3      616.93      585.71     35.42 o
   1  -1   3      616.93      606.75     31.21 o
   1  -1   3      616.93      572.60     31.38 o
   1  -1   3      616.93      496.60     45.72 o
  -2   1  -3       81.04      104.70     10.64 o
   2  -1   3       81.04      164.63      9.67 o
   2  -1   3       81.04      149.62      8.56 o
  -3   1  -3        0.39       -2.79      2.79 o
  -3   1  -3        0.39        0.58      1.66 o
   3  -1   3        0.39       -2.22      2.22 o
  -4   1  -3       68.76       68.28      7.98 o
  -4   1  -3       68.76       72.50      6.07 o
   4  -1   3       68.76       69.20      6.40 o
  -5   1  -3       16.43       13.51      4.86 o
  -5   1  -3       16.43       18.52      3.90 o
   5  -1   3       16.43       14.83      3.78 o
  -6   1  -3       20.71       28.58      5.15 o
  -6   1  -3       20.71       36.89      7.36 o
   6  -1   3       20.71       22.95      4.69 o
  -7   1  -3        6.61        3.73      6.15 o
  -7   1  -3        6.61       10.14      4.47 o
   7  -1   3        6.61        5.55      4.16 o
  -8   1  -3       36.85       43.16      7.75 o
   8  -1   3       36.85       47.96      6.73 o
   8   0  -3        3.14       21.88      8.53 o
  -8   0   3        3.14        5.34      5.77 o
   7   0  -3        2.94        4.66      6.55 o
  -7   0   3        2.94       10.23      5.63 o
   6   0  -3      223.43      223.23     18.98 o
  -6   0   3      223.43      226.11     17.36 o
   5   0  -3        0.12        0.65      2.68 o
   5   0  -3        0.12       -3.15      3.74 o
  -5   0   3        0.12        5.83      4.22 o
   4   0  -3      120.43      110.41      9.78 o
   4   0  -3      120.43       94.65      9.10 o
  -4   0   3      120.43       94.31      8.78 o
   3   0  -3       16.35       13.45      3.13 o
   3   0  -3       16.35       20.01      4.26 o
  -3   0   3       16.35       18.74      3.79 o
   2   0  -3      322.06      270.03     19.43 o
   2   0  -3      322.06      316.58     22.39 o
  -2   0   3      322.06      271.27     17.47 o
   1   0  -3      103.71       87.21      7.16 o
  -1   0   3      103.71       78.37      5.91 o
   0   0  -3      664.53      741.87     60.97 o
   0   0  -3      664.53      766.94     46.55 o
   0   0   3      664.53      732.93     40.54 o
   0   0   3      664.53      749.44     41.40 o
  -1   0  -3     9332.10    11562.86    683.17 o
   1   0   3     9332.10    11322.89    603.50 o
  -2   0  -3      769.26      968.96     51.10 o
  -2   0  -3      769.26      896.73     57.18 o
   2   0   3      769.26      936.44     74.95 o
   2   0   3      769.26      910.66     50.49 o
  -3   0  -3        8.54        8.38      3.44 o
  -3   0  -3        8.54        8.72      2.05 o
   3   0   3        8.54       10.02      2.98 o
  -4   0  -3      100.10      114.30      8.05 o
  -4   0  -3      100.10       99.44      9.84 o
   4   0   3      100.10      114.85      8.15 o
  -5   0  -3        0.00       -0.03      2.69 o
  -5   0  -3        0.00       -3.29      3.29 o
   5   0   3        0.00        0.45      2.54 o
  -6   0  -3      124.93      119.59     12.31 o
  -6   0  -3      124.93      124.93     10.18 o
   6   0   3      124.93      133.32     10.01 o
  -7   0  -3        0.58       -4.35      4.35 o
  -7   0  -3        0.58        1.14      3.97 o
   7   0   3        0.58        6.31      3.48 o
  -8   0  -3      171.93      186.93     14.74 o
   8   0   3      171.93      181.18     13.56 o
  -9   0  -3       28.73       18.35      6.30 o
   9   0   3       28.73       24.50      8.39 o
   8  -1  -3       38.66       40.40     10.77 o
  -8   1   3       38.66       29.75      7.69 o
   7  -1  -3        8.80       11.79      6.77 o
  -7   1   3        8.80       17.43      6.04 o
   6  -1  -3      135.58      138.01     13.95 o
  -6   1   3      135.58      116.08     11.58 o
   5  -1  -3        9.88        5.82      5.17 o
  -5   1   3        9.88        3.25      4.28 o
   4  -1  -3       57.94       74.41      8.71 o
  -4   1   3       57.94       70.82      8.13 o
   3  -1  -3        0.21        1.40      3.56 o
  -3   1   3        0.21       -0.75      1.32 o
  -3   1   3        0.21        0.19      3.07 o
   2  -1  -3      127.99      136.61     11.81 o
  -2   1   3      127.99      178.76      8.88 o
  -2   1   3      127.99      130.24     12.05 o
  -2   1   3      127.99      175.62     10.83 o
   1  -1  -3      123.49      117.37      9.43 o
  -1   1   3      123.49      113.52      7.07 o
  -1   1   3      123.49      119.08      8.08 o
   0  -1  -3      754.64      779.50     48.42 o
   0   1   3      754.64      816.30     43.36 o
   0   1   3      754.64      737.07     41.86 o
  -1  -1  -3      361.36      343.89     18.64 o
  -1  -1  -3      361.36      304.87     21.04 o
   1   1   3      361.36      331.93     18.57 o
   1   1   3      361.36      335.99     18.71 o
  -2  -1  -3      341.18      305.26     20.23 o
  -2  -1  -3      341.18      314.38     26.20 o
   2   1   3      341.18      279.85     17.86 o
   2   1   3      341.18      349.54     26.58 o
  -3  -1  -3      267.08      247.81     16.50 o
  -3  -1  -3      267.08      228.02     21.03 o
   3   1   3      267.08      251.21     14.61 o
  -4  -1  -3      112.06      105.63      8.97 o
   4   1   3      112.06       91.01      7.70 o
  -5  -1  -3        0.01       -3.58      3.58 o
   5   1   3        0.01        0.64      2.77 o
  -6  -1  -3      121.29      116.04     14.71 o
  -6  -1  -3      121.29      127.28     11.92 o
   6   1   3      121.29      142.26     10.01 o
  -7  -1  -3       92.06      149.25     14.65 o
   7   1   3       92.06      178.63     12.51 o
  -8  -1  -3       56.20       52.39      8.25 o
   8   1   3       56.20       54.05      7.37 o
  -9  -1  -3       84.87       73.94     10.18 o
   9   1   3       84.87       63.27     10.78 o
   7  -2  -3       19.54       24.66      8.34 o
  -7   2   3       19.54       17.91      6.42 o
   6  -2  -3       19.27       16.46      6.60 o
  -6   2   3       19.27       23.42      5.88 o
   5  -2  -3      114.81      140.69     13.48 o
  -5   2   3      114.81      106.02     10.58 o
   4  -2  -3        1.90        2.34      4.27 o
  -4   2   3        1.90        1.97      3.35 o
   3  -2  -3       90.58       82.11      8.58 o
  -3   2   3       90.58       78.66      7.29 o
   2  -2  -3      542.16      604.72     35.26 o
  -2   2   3      542.16      534.46     31.43 o
  -2   2   3      542.16      489.60     38.64 o
   1  -2  -3      252.80      192.81     14.43 o
   1  -2  -3      252.80      203.93     11.59 o
  -1   2   3      252.80      227.09     13.27 o
  -1   2   3      252.80      202.44     11.59 o
   0  -2  -3       29.93       29.36      4.11 o
   0   2   3       29.93       34.97      3.39 o
   0   2   3       29.93       28.12      3.65 o
   1   2   3      184.95       53.88      4.80 o
  -2  -2  -3       71.10       79.90      6.32 o
  -2  -2  -3       71.10       73.07      8.86 o
   2   2   3       71.10       73.79      5.98 o
   3   2   3      349.78      208.01     13.06 o
  -4  -2  -3      579.20      624.76     37.77 o
  -4  -2  -3      579.20      565.24     50.46 o
   4   2   3      579.20      603.77     33.82 o
  -5  -2  -3      191.54      197.51     19.66 o
  -5  -2  -3      191.54      206.09     14.86 o
   5   2   3      191.54      198.77     13.26 o
  -6  -2  -3        8.60        4.05      3.75 o
  -6  -2  -3        8.60        6.28      5.74 o
   6   2   3        8.60       10.20      3.77 o
  -7  -2  -3      132.81      141.83     17.49 o
   7   2   3      132.81      157.85     11.76 o
  -8  -2  -3        1.42       -0.67      6.01 o
   8   2   3        1.42       -3.79      4.70 o
   8   2   3        1.42       -4.76      4.76 o
  -9  -2  -3       41.62       53.94      8.72 o
   9   2   3       41.62       45.64      8.83 o
   9   2   3       41.62       54.39     11.37 o
   7  -3  -3       83.09       53.84     11.23 o
  -7   3   3       83.09       69.75     10.11 o
   6  -3  -3        0.91        9.78      6.47 o
  -6   3   3        0.91        0.23      4.19 o
   5  -3  -3       87.69       92.18     12.21 o
  -5   3   3       87.69       94.19      9.76 o
   4  -3  -3       17.65       17.55      5.82 o
  -4   3   3       17.65       20.03      4.99 o
   3  -3  -3      172.86      222.80     16.94 o
  -3   3   3      172.86      200.21     14.70 o
   2  -3  -3       39.10       46.65      6.41 o
   2  -3  -3       39.10       29.92      2.53 o
  -2   3   3       39.10       36.52      3.73 o
  -2   3   3       39.10       28.47      4.57 o
   1  -3  -3      500.65      480.38     32.31 o
  -1   3   3      500.65      503.67     29.47 o
  -1   3   3      500.65      506.16     37.19 o
   0  -3  -3       76.36       64.31      6.35 o
   0   3   3       76.36       69.44      6.28 o
   0   3   3       76.36       71.74      7.39 o
  -1  -3  -3      972.51     1386.94     78.43 o
   1   3   3      972.51     1172.77     71.43 o
  -2  -3  -3      462.41      454.12     27.98 o
  -2  -3  -3      462.41      437.25     38.87 o
   2   3   3      462.41      464.45     25.74 o
  -3  -3  -3      110.54       51.93      4.81 o
   3   3   3      110.54       43.31      5.25 o
  -4  -3  -3       44.08       52.57      5.35 o
  -4  -3  -3       44.08       65.30     10.23 o
   4   3   3       44.08       50.42      6.00 o
  -5  -3  -3        0.35       -0.12      4.39 o
  -5  -3  -3        0.35       -0.11      2.56 o
  -6  -3  -3        0.53       -1.21      5.24 o
  -6  -3  -3        0.53       -1.77      2.96 o
   6   3   3        0.53        0.34      3.71 o
  -7  -3  -3       17.24       15.95      7.52 o
   7   3   3       17.24       14.40      6.41 o
   7   3   3       17.24       14.99      5.30 o
  -8  -3  -3        0.06        2.50      6.76 o
   8   3   3        0.06       -2.90      4.04 o
   8   3   3        0.06       -1.70      5.38 o
  -9  -3  -3        8.94       -0.35      7.63 o
   9   3   3        8.94        6.09      5.07 o
   9   3   3        8.94        6.26      6.17 o
  -7   4   3       13.00        9.22      5.60 o
   6  -4  -3       69.24       56.56     10.75 o
  -6   4   3       69.24       53.17      8.79 o
   5  -4  -3       34.96       25.06      7.11 o
  -5   4   3       34.96       43.82      7.03 o
   4  -4  -3        0.10        1.05      4.88 o
  -4   4   3        0.10        0.20      2.83 o
   3  -4  -3        1.98        1.55      4.16 o
  -3   4   3        1.98        3.30      2.86 o
   2  -4  -3       97.72       95.80      9.25 o
  -2   4   3       97.72       78.01      7.63 o
  -2   4   3       97.72       82.90      8.09 o
   1  -4  -3      129.77      145.64     12.30 o
  -1   4   3      129.77      158.09     13.36 o
  -1   4   3      129.77      155.97     11.52 o
   0  -4  -3        5.38       10.16      3.24 o
   0   4   3        5.38        8.83      3.70 o
   0   4   3        5.38        9.75      3.52 o
  -1  -4  -3      618.06      678.04     42.70 o
   1   4   3      618.06      642.80     39.65 o
   1   4   3      618.06      743.38     52.48 o
  -2  -4  -3       25.88       46.07      9.05 o
   2   4   3       25.88       41.93      7.36 o
  -3  -4  -3      590.80      599.72     53.88 o
  -3  -4  -3      590.80      601.53     38.12 o
   3   4   3      590.80      697.01     49.44 o
  -4  -4  -3       79.12       79.91      6.09 o
  -4  -4  -3       79.12       85.04     11.60 o
   4   4   3       79.12       70.10      9.93 o
  -5  -4  -3       18.24       15.55      7.07 o
  -5  -4  -3       18.24       16.01      3.20 o
   5   4   3       18.24       20.20      6.76 o
  -6  -4  -3       39.57       36.43      8.69 o
   6   4   3       39.57       28.63      8.61 o
   6   4   3       39.57       27.26      4.88 o
  -7  -4  -3      183.66      152.05     19.42 o
   7   4   3      183.66      163.02     12.85 o
   7   4   3      183.66      161.91     18.36 o
  -8  -4  -3        6.97       -1.55      6.70 o
   8   4   3        6.97        0.83      5.77 o
   8   4   3        6.97        5.19      4.17 o
  -9  -4  -3       10.38       11.18      8.89 o
   9   4   3       10.38       14.50      8.19 o
   6  -5  -3        0.54       -3.14      5.89 o
  -6   5   3        0.54        1.94      5.10 o
   5  -5  -3      100.66       94.90     13.12 o
  -5   5   3      100.66       97.60     11.69 o
   4  -5  -3       59.20       57.94      9.96 o
  -4   5   3       59.20       67.51      8.72 o
   3  -5  -3      210.87      205.96     17.25 o
  -3   5   3      210.87      204.78     16.49 o
  -3   5   3      210.87      189.62     15.18 o
   2  -5  -3       50.21       44.69      7.32 o
  -2   5   3       50.21       48.15      6.72 o
  -2   5   3       50.21       48.74      6.89 o
   1  -5  -3       36.01       29.69      5.42 o
  -1   5   3       36.01       33.76      5.90 o
  -1   5   3       36.01       31.17      5.77 o
   0  -5  -3      396.90      393.87     29.51 o
   0   5   3      396.90      495.17     36.14 o
   0   5   3      396.90      491.35     28.34 o
  -1  -5  -3        6.34        6.68      2.42 o
   1   5   3        6.34        8.47      4.28 o
   1   5   3        6.34        6.94      3.28 o
  -2  -5  -3       16.77       27.64      7.56 o
  -2  -5  -3       16.77       18.62      2.46 o
   2   5   3       16.77       23.67      5.89 o
  -3  -5  -3       66.63       89.20     14.17 o
   3   5   3       66.63       85.33     11.18 o
  -4  -5  -3      155.32      177.39     20.08 o
   4   5   3      155.32      195.51     18.68 o
  -5  -5  -3        1.37        4.76      6.77 o
   5   5   3        1.37        1.90      4.54 o
   5   5   3        1.37       -0.31      1.39 o
  -6  -5  -3      345.75      409.32     39.30 o
   6   5   3      345.75      476.06     36.87 o
   6   5   3      345.75      379.58     26.08 o
  -7  -5  -3      217.52      151.36     19.39 o
   7   5   3      217.52      132.94     17.07 o
  -8  -5  -3       10.54       10.50      8.66 o
   8   5   3       10.54       16.54      8.34 o
   5  -6  -3        6.99        1.46      6.39 o
  -5   6   3        6.99        7.51      5.30 o
   4  -6  -3      110.03      159.98     16.13 o
  -4   6   3      110.03      146.98     13.82 o
   3  -6  -3      186.55      190.69     16.66 o
  -3   6   3      186.55      187.03     16.04 o
  -3   6   3      186.55      157.48     14.65 o
   2  -6  -3       38.12       45.79      7.75 o
  -2   6   3       38.12       46.98      7.51 o
  -2   6   3       38.12       48.17      7.89 o
   1  -6  -3        3.48        1.96      3.70 o
  -1   6   3        3.48        2.30      4.03 o
  -1   6   3        3.48        4.31      3.89 o
   0  -6  -3       89.75       85.52      8.41 o
   0   6   3       89.75      104.51      9.46 o
   0   6   3       89.75       93.31     11.06 o
  -1  -6  -3        0.60        0.31      2.30 o
   1   6   3        0.60        5.56      4.28 o
  -2  -6  -3      191.46      323.36     33.09 o
  -2  -6  -3      191.46      353.26     21.59 o
  -3  -6  -3      212.66      223.62     24.64 o
   3   6   3      212.66      224.72     21.50 o
  -4  -6  -3        3.22       35.76      9.53 o
   4   6   3        3.22       13.11      6.15 o
  -5  -6  -3      252.67      273.09     27.48 o
   5   6   3      252.67      231.45     24.22 o
  -6  -6  -3       17.55       21.37      8.88 o
   6   6   3       17.55       12.65      7.78 o
  -7  -6  -3        0.76        0.94      8.27 o
   7   6   3        0.76       -3.52      5.96 o
  -8  -6  -3        1.24       -0.03      7.89 o
   8   6   3        1.24        6.38      7.17 o
   4  -7  -3        0.02       18.59      7.90 o
   3  -7  -3      161.73      159.72     15.23 o
  -3   7   3      161.73      139.80     13.91 o
   2  -7  -3       49.90       53.17      8.71 o
  -2   7   3       49.90       62.60      9.35 o
   1  -7  -3      179.98      176.46     15.16 o
  -1   7   3      179.98      196.40     15.48 o
  -1   7   3      179.98      182.32     18.58 o
   0  -7  -3      222.11      219.83     16.84 o
   0   7   3      222.11      220.19     21.32 o
   0   7   3      222.11      241.57     17.31 o
  -1  -7  -3       95.70       53.50      6.06 o
  -1  -7  -3       95.70       64.82     13.10 o
   1   7   3       95.70       54.54     10.09 o
  -2  -7  -3        7.18       11.00      8.31 o
   2   7   3        7.18       14.75      6.08 o
   3   7   3      170.49      130.09     15.73 o
  -4  -7  -3       15.09       24.29     10.74 o
   4   7   3       15.09       16.84      7.70 o
  -5  -7  -3       31.40       45.49     11.93 o
   5   7   3       31.40       27.44      8.99 o
  -6  -7  -3       19.73       13.74     10.08 o
   6   7   3       19.73        8.04      6.37 o
  -7  -7  -3        7.13       12.88      9.98 o
   7   7   3        7.13        3.05      6.04 o
   3  -8  -3       10.36        9.36      6.77 o
  -3   8   3       10.36       21.19      7.04 o
   2  -8  -3       52.66       39.50      8.59 o
  -2   8   3       52.66       56.37      9.69 o
  -2   8   3       52.66       53.10      9.78 o
   1  -8  -3       35.94       40.65      7.54 o
  -1   8   3       35.94       37.10      8.95 o
  -1   8   3       35.94       47.69      8.71 o
   0  -8  -3        3.98        2.96      4.27 o
   0   8   3        3.98       -1.35      5.79 o
  -1  -8  -3       46.12       58.94     13.97 o
   1   8   3       46.12       67.88     11.70 o
  -2  -8  -3       93.85      102.03     18.23 o
   2   8   3       93.85       82.60     13.64 o
  -3  -8  -3      216.82      230.70     28.00 o
   3   8   3      216.82      261.70     25.34 o
  -4  -8  -3        0.06        0.10      7.53 o
   4   8   3        0.06       -3.73      5.02 o
  -5  -8  -3       29.58       24.18     11.00 o
   5   8   3       29.58       44.25     11.28 o
  -6  -8  -3        0.00        2.79      8.20 o
   6   8   3        0.00       -0.73      7.19 o
  -1   9   3       14.25       17.68      8.19 o
  -1   9   3       14.25       17.45      6.72 o
   0  -9  -3       65.98       57.16     15.08 o
   0   9   3       65.98       58.72     12.12 o
  -1  -9  -3        4.09        6.21      7.91 o
   1   9   3        4.09        8.32      6.94 o
  -2  -9  -3       20.60       21.98     11.33 o
   2   9   3       20.60       11.00      7.30 o
  -3  -9  -3        6.50        3.18     10.12 o
   3   9   3        6.50        0.16      5.19 o
  -4  -9  -3        4.32        8.77      9.56 o
   4   9   3        4.32        5.59      7.48 o
  -5  -9  -3       13.94        7.81     11.07 o
   5   9   3       13.94       17.45      8.91 o
   3   7  -4       60.16       43.27     12.23 o
  -3  -7   4       60.16       10.69      9.59 o
   2   7  -4        1.09       -0.15      6.32 o
  -2  -7   4        1.09        2.71      7.91 o
   1   7  -4      106.07      112.32     16.91 o
  -1  -7   4      106.07       54.87     13.74 o
   0   7  -4        5.60        4.71      6.46 o
   0   7  -4        5.60        7.98      5.43 o
   0  -7   4        5.60        2.30      6.66 o
  -1   7  -4        5.76       -5.04      5.04 o
  -1   7  -4        5.76        0.00      6.89 o
   1  -7   4        5.76       -2.46      6.36 o
  -2   7  -4        6.34       10.54      6.42 o
   2  -7   4        6.34        4.13      8.24 o
   5   6  -4        3.17        1.88      8.66 o
  -5  -6   4        3.17        0.11      8.32 o
   4   6  -4       31.73       67.47     13.22 o
  -4  -6   4       31.73       10.95      8.51 o
   3   6  -4      129.59      144.96     19.30 o
   2   6  -4       13.66       41.47      6.31 o
   2   6  -4       13.66       35.22      9.42 o
   1   6  -4       39.39       37.81      6.27 o
   1   6  -4       39.39       41.21      9.97 o
  -1  -6   4       39.39       14.68      8.33 o
   0   6  -4       29.04       41.94     10.35 o
   0   6  -4       29.04       51.14      7.47 o
   0  -6   4       29.04       19.29      8.39 o
  -1   6  -4        5.64        4.04      5.83 o
  -1   6  -4        5.64        0.50      4.34 o
   1  -6   4        5.64        1.25      5.32 o
  -2   6  -4       68.10       61.22      9.17 o
   2  -6   4       68.10       22.56      8.79 o
  -3   6  -4        0.03        1.79      5.67 o
   3  -6   4        0.03        1.69      5.70 o
   3  -6   4        0.03        2.67      4.68 o
  -4   6  -4       10.26       14.37      7.14 o
   4  -6   4       10.26       16.40      6.34 o
   6   5  -4       70.18       89.44     16.36 o
  -6  -5   4       70.18      100.78     20.02 o
   5   5  -4        0.69        9.34      7.33 o
  -5  -5   4        0.69       -2.33      7.68 o
   4   5  -4        4.85       14.44      8.40 o
   4   5  -4        4.85        4.17      3.79 o
  -4  -5   4        4.85        4.68      7.57 o
   3   5  -4       48.68       51.20      6.68 o
   3   5  -4       48.68       40.95     10.10 o
  -3  -5   4       48.68       30.16     10.64 o
   2   5  -4       13.95        9.22      6.32 o
   2   5  -4       13.95        8.92      4.11 o
  -2  -5   4       13.95        0.18      5.89 o
   1   5  -4       55.91       62.92      7.85 o
   1   5  -4       55.91       59.06     11.39 o
   0   5  -4       25.08       34.11      6.12 o
   0   5  -4       25.08       39.75      9.54 o
  -1   5  -4        1.32        3.09      5.90 o
  -1   5  -4        1.32        2.24      4.12 o
   1  -5   4        1.32       -2.54      4.22 o
  -2   5  -4      109.89      108.02     11.81 o
   2  -5   4      109.89      139.27     15.77 o
  -3   5  -4        0.57       -1.56      5.52 o
   3  -5   4        0.57        0.80      5.18 o
   3  -5   4        0.57        1.63      4.38 o
  -4   5  -4       15.54       11.71      6.28 o
  -4   5  -4       15.54        9.52      4.79 o
   4  -5   4       15.54       11.75      5.52 o
  -5   5  -4        5.93        0.98      6.31 o
   5  -5   4        5.93        2.54      4.94 o
   6   4  -4       45.97       -2.23      6.33 o
  -6  -4   4       45.97       39.45     11.85 o
   5   4  -4        0.28       -2.20      5.49 o
   5   4  -4        0.28       -2.38      3.83 o
  -5  -4   4        0.28       -1.39      7.70 o
   4   4  -4       25.08       35.11      9.66 o
  -4  -4   4       25.08       35.92     10.81 o
   3   4  -4       29.26       35.08      5.79 o
   3   4  -4       29.26       23.75      7.70 o
  -3  -4   4       29.26       38.25     10.50 o
   2   4  -4        6.22       10.46      3.52 o
   2   4  -4        6.22       14.28      6.61 o
   1   4  -4      135.19      158.47     16.08 o
   1   4  -4      135.19      124.48     10.80 o
   0   4  -4        0.70       -1.79      4.41 o
   0   4  -4        0.70        0.79      3.14 o
   0  -4   4        0.70        1.51      4.16 o
   1  -4   4       19.25       12.34      5.37 o
  -2   4  -4        0.10        3.14      4.30 o
   2  -4   4        0.10       -1.90      3.90 o
   2  -4   4        0.10        0.65      3.41 o
  -3   4  -4        0.20        2.72      4.26 o
   3  -4   4        0.20        3.81      3.75 o
  -4   4  -4       26.09       21.45      7.79 o
  -4   4  -4       26.09       30.31      5.39 o
   4  -4   4       26.09       25.16      5.63 o
  -5   4  -4        4.04       25.71      7.57 o
  -5   4  -4        4.04       25.52      5.53 o
   5  -4   4        4.04       31.59      6.08 o
  -6   4  -4       12.50       10.40      6.66 o
  -6   4  -4       12.50       15.87      5.59 o
   6  -4   4       12.50        4.54      4.79 o
   7   3  -4       32.58       24.47      8.76 o
   7   3  -4       32.58       29.50      7.22 o
  -7  -3   4       32.58       33.48     11.96 o
   6   3  -4        0.15       -0.92      5.48 o
   6   3  -4        0.15       -1.11      4.73 o
  -6  -3   4        0.15       -4.68      8.12 o
   5   3  -4      133.86      125.10     12.04 o
   5   3  -4      133.86      134.38     16.11 o
  -5  -3   4      133.86      139.83     18.54 o
   4   3  -4       32.81       29.44      7.99 o
   4   3  -4       32.81       34.68      6.14 o
  -4  -3   4       32.81       34.29     10.20 o
   3   3  -4       88.26      137.41     10.73 o
   3   3  -4       88.26      103.90     13.47 o
   2   3  -4       76.00       80.11      7.58 o
   2   3  -4       76.00       85.46     11.12 o
  -2  -3   4       76.00       68.00     11.90 o
   1   3  -4       93.69      101.35     11.37 o
   1   3  -4       93.69       80.01      7.60 o
  -1  -3   4       93.69       69.28     11.59 o
   0   3  -4      331.00      302.27     20.47 o
   0   3  -4      331.00      300.22     26.09 o
  -1   3  -4       18.06       25.50      5.02 o
  -1   3  -4       18.06       23.27      6.19 o
  -2   3  -4       28.30       33.61      6.07 o
   2  -3   4       28.30       40.12      5.81 o
   2  -3   4       28.30       29.87      6.07 o
  -3   3  -4      105.32      189.20     12.23 o
  -3   3  -4      105.32      178.99     15.21 o
   3  -3   4      105.32      182.12     12.92 o
  -4   3  -4        1.77        4.01      4.83 o
  -4   3  -4        1.77        3.62      2.98 o
   4  -3   4        1.77        6.83      3.82 o
  -5   3  -4       71.76       76.53     11.28 o
  -5   3  -4       71.76       63.90      7.77 o
   5  -3   4       71.76       79.99      8.85 o
  -6   3  -4        6.15        9.59      4.62 o
  -6   3  -4        6.15        2.27      5.41 o
   6  -3   4        6.15        4.92      4.26 o
  -7   3  -4       48.55       77.07      8.80 o
  -7   3  -4       48.55       44.72     10.19 o
   7  -3   4       48.55       71.79      8.60 o
   7   2  -4        4.92        8.65      6.11 o
  -7  -2   4        4.92        4.08      5.19 o
   6   2  -4       40.73       41.15      8.80 o
   6   2  -4       40.73       41.51      7.55 o
  -6  -2   4       40.73       34.64     11.99 o
   5   2  -4      443.54      385.77     27.70 o
   5   2  -4      443.54      387.73     33.37 o
  -5  -2   4      443.54      432.92     39.32 o
   4   2  -4        0.04       -3.92      3.92 o
   4   2  -4        0.04        3.96      3.98 o
  -4  -2   4        0.04        3.20      6.36 o
   3   2  -4      171.74      189.59     16.87 o
   3   2  -4      171.74      159.48     13.24 o
  -3  -2   4      171.74      170.39     18.60 o
   2   2  -4      252.70      236.19     21.15 o
   2   2  -4      252.70      241.75     17.13 o
  -2  -2   4      252.70      248.41     23.17 o
   1   2  -4      151.69      139.75     10.79 o
   1   2  -4      151.69      133.41     13.76 o
  -1  -2   4      151.69      142.90     14.43 o
   0   2  -4        0.00       -1.59      2.69 o
   0   2  -4        0.00       -0.42      3.01 o
   0  -2   4        0.00       -0.82      2.47 o
  -1   2  -4      138.53      121.66      9.56 o
   1  -2   4      138.53      107.16     11.00 o
   1  -2   4      138.53      123.89      9.03 o
  -2   2  -4      714.19      710.86     44.39 o
   2  -2   4      714.19      699.26     39.18 o
   2  -2   4      714.19      677.41     56.96 o
  -3   2  -4       79.60       74.25      5.77 o
  -3   2  -4       79.60       71.21      8.24 o
   3  -2   4       79.60       76.80      6.93 o
  -4   2  -4       15.55       25.43      3.77 o
  -4   2  -4       15.55       19.31      5.45 o
   4  -2   4       15.55       29.58      5.17 o
  -5   2  -4       26.15       36.81      5.10 o
  -5   2  -4       26.15       29.45      7.78 o
  -6   2  -4       14.97       20.29      6.80 o
  -6   2  -4       14.97       12.77      4.27 o
   6  -2   4       14.97       25.45      5.63 o
  -7   2  -4        0.01       -2.30      5.26 o
  -7   2  -4        0.01       -1.47      3.73 o
   7  -2   4        0.01        0.35      3.88 o
  -8   2  -4        2.97        2.87      6.30 o
  -8   2  -4        2.97       11.01      4.95 o
   8  -2   4        2.97       -0.65      4.90 o
   7   1  -4       24.11       30.63      8.01 o
  -7  -1   4       24.11       45.26      8.60 o
   6   1  -4        2.85        5.53      4.50 o
   6   1  -4        2.85        4.54      5.02 o
  -6  -1   4        2.85        6.36      5.17 o
   5   1  -4        2.58       -1.58      3.70 o
   5   1  -4        2.58       -0.72      3.63 o
   4   1  -4       52.76       57.81      8.04 o
   4   1  -4       52.76       59.76      8.53 o
  -4  -1   4       52.76       63.14     11.79 o
   3   1  -4        2.76        1.31      3.11 o
   3   1  -4        2.76       -2.47      2.80 o
  -3  -1   4        2.76        0.08      3.92 o
   2   1  -4        1.57        5.78      3.30 o
   2   1  -4        1.57        0.30      2.80 o
  -2  -1   4        1.57        3.17      3.75 o
   1   1  -4        0.19       -2.83      2.83 o
   1   1  -4        0.19        0.72      3.02 o
  -1  -1   4        0.19        0.87      2.98 o
   0   1  -4       55.77       81.76      6.74 o
   0  -1   4       55.77       53.36      6.73 o
  -1   1  -4        2.51        4.64      2.86 o
   1  -1   4        2.51        4.13      1.17 o
   1  -1   4        2.51        1.97      2.62 o
   1  -1   4        2.51        1.89      1.78 o
   2  -1   4        0.18       -1.32      1.32 o
  -3   1  -4     1652.07     1669.87    103.40 o
  -3   1  -4     1652.07     1691.69     92.69 o
   3  -1   4     1652.07     1694.53     91.13 o
  -4   1  -4       33.94       26.87      5.37 o
   4  -1   4       33.94       35.92      4.71 o
  -5   1  -4       29.05       34.38      7.14 o
  -5   1  -4       29.05       38.27      4.88 o
   5  -1   4       29.05       40.74      5.89 o
  -6   1  -4       10.77       16.32      5.83 o
  -6   1  -4       10.77       14.32      4.12 o
   6  -1   4       10.77        9.13      4.30 o
  -7   1  -4        0.70        0.03      6.00 o
  -7   1  -4        0.70       -1.22      3.63 o
   7  -1   4        0.70       -0.35      3.89 o
  -8   1  -4      406.69      389.86     25.66 o
  -8   1  -4      406.69      389.64     30.08 o
   8  -1   4      406.69      385.41     24.65 o
   7   0  -4        0.03       -0.33      5.74 o
  -7   0   4        0.03        3.14      5.52 o
   6   0  -4       52.93       66.02     10.03 o
  -6   0   4       52.93       58.87      9.44 o
   5   0  -4      302.02      265.46     20.06 o
   5   0  -4      302.02      249.28     20.65 o
  -5   0   4      302.02      257.00     18.43 o
   4   0  -4      164.10      154.67     13.36 o
   4   0  -4      164.10      156.25     13.61 o
  -4   0   4      164.10      160.00     12.28 o
   3   0  -4       36.06       39.09      5.48 o
   3   0  -4       36.06       41.15      6.45 o
  -3   0   4       36.06       39.32      5.74 o
   2   0  -4       51.65       66.96      7.02 o
  -2   0   4       51.65       54.29      5.61 o
   1   0  -4        4.85        8.21      3.77 o
  -1   0   4        4.85        4.11      2.56 o
  -1   0   4        4.85        5.41      2.35 o
   0   0  -4       36.35       49.35      5.80 o
   0   0   4       36.35       46.15      4.85 o
   0   0   4       36.35       35.54      3.62 o
  -1   0  -4       23.57       27.92      4.45 o
   1   0   4       23.57       35.08      4.34 o
  -2   0  -4      195.46      279.73     19.55 o
   2   0   4      195.46      302.76     17.38 o
  -3   0  -4       44.99       39.53      3.29 o
  -3   0  -4       44.99       53.33      6.51 o
   3   0   4       44.99       38.93      5.58 o
   3   0   4       44.99       40.15      4.85 o
  -4   0  -4       38.12       35.27      3.86 o
  -4   0  -4       38.12       26.49      5.37 o
   4   0   4       38.12       38.54      5.10 o
  -5   0  -4       10.99       14.50      4.91 o
  -5   0  -4       10.99       10.89      3.22 o
   5   0   4       10.99       10.23      3.82 o
  -6   0  -4      574.58      551.62     34.44 o
   6   0   4      574.58      619.77     33.97 o
  -7   0  -4        1.10       -0.69      3.64 o
  -7   0  -4        1.10        0.69      5.78 o
   7   0   4        1.10        5.87      4.27 o
  -8   0  -4       22.67       17.04      7.17 o
  -8   0  -4       22.67       30.85      6.35 o
   8   0   4       22.67       30.40      6.09 o
  -9   0  -4       10.10       11.55      6.01 o
   7  -1  -4       20.96       31.69      8.73 o
  -7   1   4       20.96       32.33      7.81 o
   6  -1  -4      139.20      148.04     14.63 o
  -6   1   4      139.20      116.70     12.04 o
   5  -1  -4        2.66        5.55      5.13 o
  -5   1   4        2.66       10.81      4.70 o
   4  -1  -4      322.36      269.46     20.42 o
  -4   1   4      322.36      277.10     18.52 o
   3  -1  -4       10.86        9.06      3.64 o
  -3   1   4       10.86       11.86      1.97 o
  -3   1   4       10.86       13.04      3.92 o
   2  -1  -4      123.93      131.00     10.57 o
  -2   1   4      123.93      110.50      8.82 o
  -2   1   4      123.93      119.09      7.42 o
   1  -1  -4      178.89      161.49     12.70 o
  -1   1   4      178.89      169.31     11.21 o
  -1   1   4      178.89      182.34     10.38 o
  -1  -1  -4        1.27        1.39      1.33 o
  -1  -1  -4        1.27        1.85      2.56 o
   1   1   4        1.27        1.26      1.32 o
   1   1   4        1.27        3.09      2.34 o
  -2  -1  -4      235.00      247.90     14.22 o
  -2  -1  -4      235.00      221.45     16.70 o
  -2  -1  -4      235.00      282.32     20.83 o
   2   1   4      235.00      224.98     14.89 o
  -3  -1  -4       34.75       50.39      5.99 o
  -3  -1  -4       34.75       43.57      5.72 o
   3   1   4       34.75       38.53      4.98 o
  -5  -1  -4      479.41      489.87     32.04 o
  -5  -1  -4      479.41      477.30     41.25 o
   5   1   4      479.41      468.66     28.02 o
  -6  -1  -4       39.59       52.35      8.56 o
   6   1   4       39.59       43.58      6.44 o
  -7  -1  -4        6.32       10.12      4.22 o
  -7  -1  -4        6.32        8.58      5.14 o
   7   1   4        6.32        5.94      3.93 o
  -8  -1  -4      121.19      100.57     10.69 o
  -8  -1  -4      121.19      106.33     13.55 o
   8   1   4      121.19      129.31     10.76 o
  -9  -1  -4       25.66       34.30      7.39 o
   9   1   4       25.66       19.14      5.90 o
   7  -2  -4       20.64       18.78      8.47 o
  -7   2   4       20.64       18.99      6.51 o
   6  -2  -4       12.50        5.86      7.00 o
  -6   2   4       12.50       17.56      5.97 o
   5  -2  -4      249.28      248.87     21.24 o
  -5   2   4      249.28      249.17     18.05 o
   4  -2  -4       22.50       32.73      7.13 o
  -4   2   4       22.50       32.86      6.11 o
   3  -2  -4        4.48        4.34      4.17 o
   2  -2  -4      345.83      340.04     22.99 o
  -2   2   4      345.83      302.14     20.35 o
  -2   2   4      345.83      342.36     18.06 o
   1  -2  -4      134.34       76.46      8.53 o
  -1   2   4      134.34      108.37      7.72 o
  -1   2   4      134.34       97.54      6.37 o
   0  -2  -4       65.03       56.68      6.31 o
   0   2   4       65.03       58.87      4.77 o
   0   2   4       65.03       60.19      5.27 o
   1   2   4      138.20      125.30      8.15 o
   1   2   4      138.20      119.11      8.30 o
  -2  -2  -4       66.72       64.04      5.93 o
  -2  -2  -4       66.72       66.12      7.79 o
   2   2   4       66.72       55.36      5.68 o
   3   2   4      518.68      803.69     44.58 o
  -4  -2  -4       24.56       26.69      4.84 o
  -4  -2  -4       24.56       37.09      6.99 o
   4   2   4       24.56       32.60      4.88 o
  -5  -2  -4      100.10      141.96     11.11 o
  -5  -2  -4      100.10      114.13     13.73 o
   5   2   4      100.10      133.65      9.97 o
  -6  -2  -4        6.85        8.16      4.20 o
  -6  -2  -4        6.85        7.91      5.79 o
   6   2   4        6.85        5.40      3.77 o
  -7  -2  -4       73.23      119.34     11.96 o
  -7  -2  -4       73.23      105.75     14.75 o
   7   2   4       73.23      130.59     10.58 o
  -8  -2  -4        1.19        0.88      5.81 o
  -8  -2  -4        1.19        6.13      5.36 o
   8   2   4        1.19        4.38      4.38 o
  -9  -2  -4       20.66       30.52      6.80 o
   9   2   4       20.66       23.27      7.85 o
   9   2   4       20.66       27.27      7.48 o
   7  -3  -4        7.46        6.77      8.31 o
  -7   3   4        7.46        7.04      5.81 o
   6  -3  -4       38.31       23.47      8.39 o
  -6   3   4       38.31       31.29      6.99 o
   5  -3  -4       41.93       56.90     10.01 o
  -5   3   4       41.93       49.85      7.74 o
   4  -3  -4       28.83       32.81      7.35 o
  -4   3   4       28.83       23.30      5.52 o
   3  -3  -4        2.21       -1.13      3.92 o
  -3   3   4        2.21        7.94      3.73 o
   2  -3  -4      545.82      592.60     36.77 o
   2  -3  -4      545.82      543.72     29.59 o
  -2   3   4      545.82      557.35     32.93 o
  -2   3   4      545.82      528.23     40.51 o
   1  -3  -4       60.68       81.86      7.84 o
  -1   3   4       60.68       72.83      6.90 o
   0  -3  -4      183.42      204.85     14.27 o
   0   3   4      183.42      182.35     11.69 o
   0   3   4      183.42      201.27     12.96 o
  -1  -3  -4      424.49      515.92     32.62 o
   1   3   4      424.49      499.48     29.66 o
   1   3   4      424.49      516.25     28.72 o
  -2  -3  -4      184.06      207.78     19.39 o
  -2  -3  -4      184.06      195.97     13.85 o
   2   3   4      184.06      215.10     13.21 o
  -3  -3  -4      118.41       96.70      7.10 o
   3   3   4      118.41       62.23      6.63 o
  -4  -3  -4      115.35      102.79      8.89 o
  -4  -3  -4      115.35      125.39     13.27 o
   4   3   4      115.35      113.04      9.04 o
  -5  -3  -4        1.26        1.01      2.94 o
  -5  -3  -4        1.26        9.21      4.95 o
   5   3   4        1.26        4.16      3.37 o
  -6  -3  -4        3.66        3.55      5.28 o
  -6  -3  -4        3.66        3.51      3.49 o
   6   3   4        3.66        7.11      3.75 o
  -7  -3  -4       28.14       28.44      6.42 o
  -7  -3  -4       28.14       33.27      9.17 o
   7   3   4       28.14       32.75      6.11 o
  -8  -3  -4      128.63      106.66     15.62 o
   8   3   4      128.63      121.73     15.20 o
  -9  -3  -4        7.28        7.36      7.48 o
   9   3   4        7.28        1.93      4.85 o
   9   3   4        7.28        7.30      6.94 o
   6  -4  -4        1.94        3.54      6.76 o
  -6   4   4        1.94        3.35      4.73 o
   5  -4  -4      147.65      148.36     16.33 o
  -5   4   4      147.65      189.21     14.60 o
   4  -4  -4        1.00       -2.47      4.07 o
  -4   4   4        1.00        2.65      3.71 o
   3  -4  -4      253.24      265.93     20.26 o
  -3   4   4      253.24      236.20     17.25 o
   2  -4  -4        8.77       11.55      4.80 o
  -2   4   4        8.77        9.91      2.86 o
  -2   4   4        8.77       10.74      3.86 o
   1  -4  -4       23.09       21.30      4.86 o
  -1   4   4       23.09       24.11      4.54 o
  -1   4   4       23.09       17.79      4.24 o
   0  -4  -4        7.35       10.96      3.28 o
   0   4   4        7.35        7.68      3.43 o
   0   4   4        7.35       13.27      3.59 o
  -1  -4  -4       53.34       66.73      6.07 o
   1   4   4       53.34       53.17      7.24 o
   1   4   4       53.34       57.51      5.94 o
  -2  -4  -4      640.13      717.76     59.50 o
  -2  -4  -4      640.13      678.50     43.28 o
  -3  -4  -4        7.07       10.05      5.86 o
  -3  -4  -4        7.07        6.21      2.34 o
  -4  -4  -4       46.97       50.94      5.17 o
  -5  -4  -4        5.37        5.43      5.78 o
  -5  -4  -4        5.37        6.34      2.94 o
   5   4   4        5.37        3.98      4.65 o
  -6  -4  -4      278.24      276.29     18.80 o
  -6  -4  -4      278.24      260.25     26.92 o
   6   4   4      278.24      267.01     25.27 o
  -7  -4  -4        6.26        4.39      6.50 o
   7   4   4        6.26       -1.94      5.62 o
  -8  -4  -4        7.17       10.59      7.85 o
   8   4   4        7.17       11.38      4.99 o
   8   4   4        7.17        3.06      6.21 o
  -9  -4  -4       16.51       13.27      8.17 o
   9   4   4       16.51        3.66      7.19 o
   6  -5  -4       18.83        6.92      7.89 o
  -6   5   4       18.83       14.09      6.32 o
   5  -5  -4       11.33       -1.12      6.38 o
  -5   5   4       11.33        8.00      5.24 o
   4  -5  -4       36.79        9.41      6.63 o
  -4   5   4       36.79       16.27      5.16 o
   3  -5  -4      257.98      256.37     20.43 o
  -3   5   4      257.98      231.13     17.58 o
   2  -5  -4       61.02       75.25      9.66 o
  -2   5   4       61.02       72.55      7.80 o
  -2   5   4       61.02       72.68      8.81 o
   1  -5  -4       50.23       66.04      8.06 o
  -1   5   4       50.23       50.68      7.36 o
  -1   5   4       50.23       50.28      7.14 o
   0  -5  -4       50.63       57.50      6.76 o
   0   5   4       50.63       64.51      7.50 o
   0   5   4       50.63       69.14      8.21 o
  -1  -5  -4      124.24      137.88     10.51 o
   1   5   4      124.24      145.93     13.87 o
   1   5   4      124.24      132.42     10.77 o
  -2  -5  -4       68.74      122.42     14.58 o
  -2  -5  -4       68.74      105.05      8.43 o
   2   5   4       68.74      125.67     12.84 o
  -3  -5  -4       27.04       34.46      3.82 o
  -3  -5  -4       27.04       40.50      9.52 o
   3   5   4       27.04       24.87      6.77 o
  -4  -5  -4      203.85      209.08     14.13 o
  -4  -5  -4      203.85      228.74     23.37 o
   4   5   4      203.85      231.71     21.50 o
  -5  -5  -4      157.86      160.04     11.50 o
  -5  -5  -4      157.86      183.83     20.04 o
   5   5   4      157.86      172.64     18.05 o
  -6  -5  -4      349.76      417.92     40.88 o
   6   5   4      349.76      459.18     38.51 o
  -7  -5  -4        0.32        4.75      7.06 o
   7   5   4        0.32        0.41      5.60 o
  -8  -5  -4       63.53       47.45     12.11 o
   8   5   4       63.53       74.00     13.59 o
   9   5   4        0.38       -1.56      5.93 o
   5  -6  -4        2.81        0.14      7.06 o
  -5   6   4        2.81        3.48      5.30 o
   4  -6  -4       20.38       21.80      8.02 o
  -4   6   4       20.38       29.21      6.94 o
   3  -6  -4       58.45       76.00     11.04 o
  -3   6   4       58.45       58.77      9.10 o
   2  -6  -4       60.42       80.64     10.45 o
  -2   6   4       60.42       68.33      9.34 o
  -2   6   4       60.42       87.79      9.58 o
   1  -6  -4      566.97      616.02     40.95 o
  -1   6   4      566.97      626.10     47.72 o
  -1   6   4      566.97      599.49     37.92 o
   0  -6  -4       13.77       27.42      4.92 o
   0   6   4       13.77       18.66      5.54 o
   0   6   4       13.77       20.10      4.96 o
  -1  -6  -4       17.05       13.26      3.58 o
   1   6   4       17.05       18.76      4.84 o
   1   6   4       17.05       24.51      6.19 o
  -2  -6  -4       29.05       42.10      9.89 o
   2   6   4       29.05       38.01      8.16 o
  -3  -6  -4       58.28       76.84     14.00 o
   3   6   4       58.28       65.95     11.12 o
  -4  -6  -4      432.20      421.91     40.73 o
   4   6   4      432.20      443.57     37.01 o
  -5  -6  -4      164.24      190.63     21.57 o
   5   6   4      164.24      175.90     19.81 o
  -6  -6  -4       48.42       43.59     12.04 o
   6   6   4       48.42       43.54     10.33 o
  -7  -6  -4        2.26       -6.02      6.02 o
   7   6   4        2.26        0.95      6.68 o
  -8  -6  -4        0.27        2.73      8.29 o
   8   6   4        0.27        7.14      8.01 o
   4  -7  -4       53.84       84.45     13.25 o
   3  -7  -4       37.27       28.91      8.75 o
  -3   7   4       37.27       45.75      8.60 o
   2  -7  -4       11.97        9.79      6.09 o
  -2   7   4       11.97       16.09      5.97 o
   1  -7  -4      309.44      314.79     24.09 o
  -1   7   4      309.44      332.70     23.19 o
  -1   7   4      309.44      333.67     28.14 o
   0  -7  -4        2.20        2.87      4.04 o
   0   7   4        2.20       -1.05      3.90 o
   0   7   4        2.20        0.39      4.57 o
  -1  -7  -4       48.53       52.36      6.50 o
   1   7   4       48.53       58.59     10.11 o
  -2  -7  -4        0.43       -1.86      2.09 o
  -2  -7  -4        0.43       -5.63      5.67 o
   2   7   4        0.43       -2.07      4.00 o
  -3  -7  -4      162.48      168.29     19.23 o
   3   7   4      162.48      106.96     14.94 o
  -4  -7  -4       66.91       89.09     16.26 o
   4   7   4       66.91       56.94     11.83 o
  -5  -7  -4       54.43       76.61     14.87 o
   5   7   4       54.43       38.21     10.14 o
  -6  -7  -4       46.09       40.22     11.92 o
   6   7   4       46.09       39.20     10.50 o
  -7  -7  -4       13.54       10.63      9.79 o
   7   7   4       13.54        6.02      6.81 o
   3  -8  -4       13.88        4.04      6.49 o
  -3   8   4       13.88       13.50      6.89 o
   2  -8  -4        0.21        0.98      5.63 o
  -2   8   4        0.21       -4.57      4.57 o
   1  -8  -4       71.04       61.10      9.49 o
  -1   8   4       71.04       93.60     11.58 o
  -1   8   4       71.04       79.27     12.25 o
   0  -8  -4       24.73       25.97      5.66 o
   0   8   4       24.73       24.40      7.60 o
   0   8   4       24.73       25.33      6.80 o
  -1  -8  -4       72.34       70.23     15.79 o
   1   8   4       72.34       75.91     12.17 o
  -2  -8  -4        6.99       13.64      8.04 o
   2   8   4        6.99       -0.61      5.24 o
  -3  -8  -4        2.83       12.82      8.09 o
   3   8   4        2.83        5.74      5.44 o
  -4  -8  -4       56.55       79.14     16.83 o
   4   8   4       56.55       73.01     13.62 o
  -5  -8  -4        3.08       -4.17      8.27 o
   5   8   4        3.08       11.74      7.48 o
  -6  -8  -4        5.60        8.46     10.04 o
   6   8   4        5.60        5.37      7.34 o
   7   8   4      125.70      159.64     20.10 o
  -1   9   4        2.13       10.69      7.06 o
  -1   9   4        2.13       15.65      6.58 o
   0   9   4        3.14        2.41      6.45 o
  -1  -9  -4       10.64       12.05      8.98 o
   1   9   4       10.64       13.08      7.03 o
  -2  -9  -4        7.93       21.79     10.95 o
   2   9   4        7.93        8.32      7.06 o
  -3  -9  -4        0.54        2.56      9.44 o
   3   9   4        0.54        6.65      6.83 o
  -4  -9  -4        1.45       24.23     11.84 o
   4   9   4        1.45        1.02      6.51 o
  -5  -9  -4        7.74       13.25     11.01 o
   5   9   4        7.74        9.07      6.74 o
  -4  -6   5      223.03      173.74     24.12 o
   3   6  -5        0.04        2.75      7.74 o
  -3  -6   5        0.04        3.82      7.63 o
   2   6  -5       14.95       57.17     11.33 o
  -2  -6   5       14.95        5.51      8.54 o
   1   6  -5        7.61       11.31      7.74 o
   1   6  -5        7.61       10.50      4.96 o
  -1  -6   5        7.61       -2.79      6.79 o
   0   6  -5        0.65       -2.31      3.96 o
   0   6  -5        0.65        0.57      5.60 o
   0  -6   5        0.65        0.26      6.13 o
  -1   6  -5        8.25        7.42      5.18 o
  -1   6  -5        8.25        6.62      7.71 o
   1  -6   5        8.25        5.97      6.02 o
  -2   6  -5       51.37      116.28     13.69 o
   2  -6   5       51.37      107.26     12.83 o
  -3   6  -5       56.33       38.15      8.91 o
   3  -6   5       56.33       47.97      8.94 o
   5   5  -5       10.42       10.09      8.08 o
  -5  -5   5       10.42        1.81      9.17 o
   4   5  -5       36.94       60.85     12.94 o
  -4  -5   5       36.94       44.99     12.90 o
   3   5  -5        4.12        5.60      4.72 o
   3   5  -5        4.12        7.94      7.68 o
  -3  -5   5        4.12       12.95      8.89 o
   2   5  -5       29.92       29.76      5.92 o
   2   5  -5       29.92       37.71     10.20 o
  -2  -5   5       29.92       16.21      8.71 o
   1   5  -5       43.63       51.93     11.06 o
   1   5  -5       43.63       43.62      6.91 o
  -1  -5   5       43.63       22.83      8.99 o
   0   5  -5       47.48       35.81      8.94 o
   0   5  -5       47.48       39.67      6.78 o
   0  -5   5       47.48       31.92      9.77 o
  -1   5  -5       93.48       84.29     10.66 o
  -1   5  -5       93.48      120.86     15.27 o
  -2   5  -5       44.45       38.19      7.74 o
   2  -5   5       44.45       59.93      8.67 o
   2  -5   5       44.45       31.49      8.41 o
  -3   5  -5       27.21       19.60      7.05 o
   3  -5   5       27.21       27.69      6.71 o
  -4   5  -5       92.53       76.06     11.42 o
   4  -5   5       92.53       69.08      9.56 o
  -5   5  -5       16.26       23.28      7.82 o
   5  -5   5       16.26       19.00      6.41 o
   6   4  -5       10.87       -1.54      6.21 o
  -6  -4   5       10.87       12.57      9.78 o
   5   4  -5       15.68       25.87      9.18 o
   5   4  -5       15.68       30.21      6.38 o
  -5  -4   5       15.68        8.19      9.23 o
   4   4  -5       47.45       48.08     11.28 o
   4   4  -5       47.45       52.58      8.19 o
  -4  -4   5       47.45       57.45     13.62 o
   3   4  -5        0.88       -0.64      4.04 o
   3   4  -5        0.88       -0.14      5.82 o
  -3  -4   5        0.88        0.72      6.06 o
   2   4  -5       86.39      100.44     13.19 o
   2   4  -5       86.39       87.56      9.28 o
  -2  -4   5       86.39      100.86     14.29 o
   1   4  -5       50.59       52.81     10.40 o
   1   4  -5       50.59       54.18      7.24 o
   0   4  -5        5.43        5.51      4.08 o
   0   4  -5        5.43        6.45      5.17 o
   0  -4   5        5.43       22.41      6.17 o
  -2   4  -5       24.26       24.56      6.26 o
   2  -4   5       24.26       14.35      5.33 o
   2  -4   5       24.26       17.70      5.44 o
  -3   4  -5        6.52       28.52      6.05 o
   3  -4   5        6.52        5.32      4.81 o
  -4   4  -5        3.56        2.37      5.75 o
   4  -4   5        3.56        8.91      4.68 o
  -5   4  -5        0.10       21.16      7.47 o
   5  -4   5        0.10       19.83      5.55 o
  -6   4  -5       42.33       31.82      9.33 o
   6  -4   5       42.33       43.99      8.23 o
   6   3  -5       74.03       74.82     10.49 o
   6   3  -5       74.03       73.83     13.28 o
  -6  -3   5       74.03       79.92     17.15 o
   5   3  -5       18.06       16.02      5.47 o
   5   3  -5       18.06       10.80      7.13 o
  -5  -3   5       18.06       18.81      9.78 o
   4   3  -5       30.09       33.04      8.68 o
   4   3  -5       30.09       33.86      6.53 o
  -4  -3   5       30.09       33.48     10.35 o
   3   3  -5       58.84       69.12     10.98 o
  -3  -3   5       58.84       52.66     11.43 o
   2   3  -5        0.01       -0.08      4.87 o
   2   3  -5        0.01        0.23      3.48 o
  -2  -3   5        0.01       -0.45      4.49 o
   1   3  -5      130.71      131.07     14.20 o
   1   3  -5      130.71      121.65     10.59 o
   0   3  -5        4.49        7.55      3.63 o
   0   3  -5        4.49        4.39      5.21 o
   0  -3   5        4.49        4.30      3.62 o
  -1   3  -5       21.77       35.81      6.09 o
   1  -3   5       21.77       38.04      6.09 o
  -2   3  -5       62.88       67.02      8.33 o
   2  -3   5       62.88       75.01      8.10 o
   2  -3   5       62.88       42.46      7.39 o
  -3   3  -5        9.78        9.93      4.91 o
   3  -3   5        9.78       15.44      4.50 o
   3  -3   5        9.78       10.73      4.56 o
  -4   3  -5       16.96       12.99      5.63 o
  -4   3  -5       16.96       17.41      3.74 o
   4  -3   5       16.96       16.84      4.95 o
  -5   3  -5      108.21      133.58     10.51 o
  -5   3  -5      108.21      123.44     14.30 o
   5  -3   5      108.21      136.58     11.51 o
  -6   3  -5       55.06       64.64     11.10 o
   6  -3   5       55.06       68.00      9.05 o
  -7   3  -5        6.75       20.29      7.93 o
   7  -3   5        6.75       18.75      6.08 o
   7   2  -5        4.99        3.39      5.79 o
  -7  -2   5        4.99       -1.31      5.48 o
   6   2  -5      129.40      103.71     11.23 o
   6   2  -5      129.40      103.59     13.47 o
   5   2  -5       60.84       72.83     11.58 o
   5   2  -5       60.84       69.93      9.97 o
  -5  -2   5       60.84       81.20     15.55 o
   4   2  -5      253.26      240.46     19.57 o
   4   2  -5      253.26      285.60     24.27 o
  -4  -2   5      253.26      270.70     27.67 o
   3   2  -5      137.77      140.08     15.41 o
   3   2  -5      137.77      151.57     12.90 o
  -3  -2   5      137.77      159.32     17.49 o
   2   2  -5       17.38       14.81      4.57 o
   2   2  -5       17.38       17.27      5.33 o
  -2  -2   5       17.38       20.40      6.39 o
   1   2  -5      106.98      108.88     10.04 o
  -1  -2   5      106.98      121.55     12.74 o
   0   2  -5       33.98       40.44      5.76 o
   0  -2   5       33.98       26.86      5.81 o
  -1   2  -5      112.95      103.41      8.90 o
   1  -2   5      112.95       84.68      9.26 o
   1  -2   5      112.95      102.40      8.46 o
  -2   2  -5      101.14       97.02      9.28 o
   2  -2   5      101.14      103.27      8.58 o
  -3   2  -5       45.86       56.33      7.82 o
   3  -2   5       45.86       45.75      5.73 o
  -4   2  -5        0.00       -0.88      2.11 o
  -4   2  -5        0.00       -0.23      4.36 o
   4  -2   5        0.00       -2.41      3.24 o
  -5   2  -5      112.16      105.55      8.59 o
  -5   2  -5      112.16      123.40     12.35 o
  -6   2  -5       16.83       20.84      7.24 o
  -6   2  -5       16.83       15.80      4.20 o
   6  -2   5       16.83       24.19      5.92 o
  -7   2  -5        0.10       -0.60      5.55 o
   7  -2   5        0.10        4.31      4.35 o
   7   1  -5        0.00        1.52      5.32 o
  -7  -1   5        0.00       -5.41      5.83 o
   6   1  -5       19.33       19.63      6.92 o
  -6  -1   5       19.33       26.04      7.40 o
   5   1  -5      176.01      180.03     15.26 o
   5   1  -5      176.01      159.03     16.07 o
  -5  -1   5      176.01      169.22     13.96 o
   4   1  -5       94.27       86.05      9.49 o
   4   1  -5       94.27       82.77     10.27 o
   3   1  -5      204.95      203.46     17.88 o
   3   1  -5      204.95      171.51     15.16 o
  -3  -1   5      204.95      208.75     20.64 o
   2   1  -5        5.27        4.76      3.70 o
   2   1  -5        5.27        7.32      4.00 o
  -2  -1   5        5.27        9.33      4.88 o
   1   1  -5        7.38       11.26      4.09 o
  -1  -1   5        7.38        7.33      4.12 o
   0   1  -5       97.75      122.59     10.08 o
   0  -1   5       97.75      124.37      8.68 o
   0  -1   5       97.75      102.74     10.94 o
  -1   1  -5        0.63        0.33      3.01 o
   1  -1   5        0.63        2.11      1.77 o
   1  -1   5        0.63        0.78      2.53 o
   1  -1   5        0.63        2.35      1.05 o
  -2   1  -5     5360.28     5531.41    337.95 o
   2  -1   5     5360.28     5722.03    298.74 o
  -3   1  -5        4.87        0.20      3.26 o
   3  -1   5        4.87        6.21      3.11 o
  -4   1  -5      196.09      136.56      9.38 o
  -4   1  -5      196.09      193.98     13.83 o
  -5   1  -5        2.38        1.55      2.45 o
  -5   1  -5        2.38       10.01      4.90 o
   5  -1   5        2.38        2.65      3.71 o
  -6   1  -5       79.92      124.52     13.43 o
  -6   1  -5       79.92      107.80      9.39 o
   6  -1   5       79.92      136.88     10.71 o
  -7   1  -5       47.42       41.89      6.45 o
  -7   1  -5       47.42       55.85     10.16 o
   7  -1   5       47.42       56.22      7.78 o
  -8   1  -5        1.33       -3.74      5.60 o
   8  -1   5        1.33       -3.43      4.57 o
   7   0  -5       38.95       51.49     10.05 o
  -7   0   5       38.95       27.33      8.15 o
   6   0  -5       24.59        9.97      5.90 o
  -6   0   5       24.59       12.49      5.55 o
   5   0  -5       67.60       60.75      9.81 o
  -5   0   5       67.60       74.54      9.84 o
  -5   0   5       67.60       73.70      6.31 o
   4   0  -5       35.98       36.11      6.76 o
  -4   0   5       35.98       38.24      6.80 o
   3   0  -5       15.99       13.67      4.47 o
  -3   0   5       15.99       17.12      3.77 o
  -3   0   5       15.99       14.74      4.53 o
   2   0  -5      210.15      266.19     19.53 o
  -2   0   5      210.15      272.86     17.31 o
  -2   0   5      210.15      270.07     16.12 o
   1   0  -5      169.34      175.28     13.33 o
  -1   0   5      169.34      175.81     10.96 o
  -1   0   5      169.34      153.68     10.97 o
   0   0  -5       89.64      104.08      9.01 o
   0   0   5       89.64       97.30      7.33 o
   0   0   5       89.64       90.52      6.49 o
  -1   0  -5      493.02      425.56     28.62 o
  -1   0  -5      493.02      439.47     35.86 o
   1   0   5      493.02      434.17     25.31 o
   1   0   5      493.02      455.61     24.40 o
  -2   0  -5       33.09       59.59      6.46 o
   2   0   5       33.09       62.37      6.45 o
  -3   0  -5       48.49       59.18      6.86 o
   3   0   5       48.49       65.66      6.55 o
  -4   0  -5       71.73      105.80      6.60 o
  -4   0  -5       71.73       68.66      8.92 o
   4   0   5       71.73      107.83      8.51 o
  -5   0  -5        1.23        1.77      3.89 o
  -5   0  -5        1.23        0.34      2.27 o
   5   0   5        1.23        1.40      3.49 o
  -6   0  -5       55.00       37.80      8.19 o
  -6   0  -5       55.00       57.81      6.25 o
   6   0   5       55.00       61.93      7.53 o
  -7   0  -5       40.24       35.94      8.68 o
  -7   0  -5       40.24       39.04      6.15 o
   7   0   5       40.24       42.12      7.02 o
  -8   0  -5      158.52      156.20     16.21 o
  -8   0  -5      158.52      132.24     11.97 o
   8   0   5      158.52      154.97     12.95 o
   7  -1  -5       17.05       14.24      7.66 o
  -7   1   5       17.05       31.48      7.62 o
   6  -1  -5        8.03        5.39      6.26 o
  -6   1   5        8.03       14.33      5.62 o
   5  -1  -5       97.99       87.57     11.75 o
  -5   1   5       97.99       95.56      9.54 o
   4  -1  -5        9.97       12.82      5.33 o
  -4   1   5        9.97       14.50      4.81 o
  -4   1   5        9.97        9.53      2.23 o
   3  -1  -5        0.39       -2.20      3.47 o
  -3   1   5        0.39       -0.30      1.94 o
  -3   1   5        0.39       -0.20      3.21 o
   1  -1  -5      362.67      368.62     23.96 o
  -1   1   5      362.67      335.00     20.62 o
  -1   1   5      362.67      335.12     19.66 o
   0  -1  -5      118.32      143.72     11.88 o
   0   1   5      118.32      153.54      9.67 o
   0   1   5      118.32      146.52      9.84 o
  -1  -1  -5        6.12       11.11      3.86 o
   1   1   5        6.12        4.96      1.59 o
   1   1   5        6.12        6.81      3.09 o
  -2  -1  -5      140.26      137.57      8.31 o
  -2  -1  -5      140.26      147.21     12.24 o
  -2  -1  -5      140.26      138.47     11.08 o
   2   1   5      140.26      144.69      9.97 o
  -3  -1  -5       33.92       34.37      5.39 o
   3   1   5       33.92       40.30      5.17 o
  -4  -1  -5       20.78       23.12      5.24 o
   4   1   5       20.78       27.52      4.72 o
  -5  -1  -5      175.27      172.86     14.51 o
  -5  -1  -5      175.27      176.56     17.40 o
   5   1   5      175.27      188.42     12.89 o
  -6  -1  -5       86.93       87.64     11.03 o
  -6  -1  -5       86.93       90.86      7.90 o
   6   1   5       86.93       94.12      9.05 o
  -7  -1  -5       28.95       26.28      5.28 o
  -7  -1  -5       28.95       29.61      7.22 o
   7   1   5       28.95       21.06      5.58 o
  -8  -1  -5       75.51       66.75      8.89 o
  -8  -1  -5       75.51       79.14     11.94 o
   8   1   5       75.51       65.13      8.76 o
  -9  -1  -5       12.36       13.74      7.02 o
  -9  -1  -5       12.36        7.40      5.29 o
   9   1   5       12.36        9.37      5.78 o
   7  -2  -5        0.39        4.76      6.96 o
  -7   2   5        0.39       -4.56      4.56 o
   6  -2  -5      128.41      131.74     15.10 o
  -6   2   5      128.41      105.60     12.75 o
   5  -2  -5       86.62       96.44     12.43 o
  -5   2   5       86.62       75.79     10.22 o
   4  -2  -5       17.43       13.86      5.30 o
  -4   2   5       17.43       21.46      5.45 o
   3  -2  -5      129.14       95.37     10.74 o
  -3   2   5      129.14      145.80     10.45 o
   2  -2  -5      101.60       93.86     10.01 o
  -2   2   5      101.60      110.30      8.53 o
  -2   2   5      101.60       94.91      6.31 o
   0  -2  -5       17.44       18.28      4.62 o
   0   2   5       17.44       16.73      3.33 o
   0   2   5       17.44       13.44      2.88 o
  -1  -2  -5       99.76       92.78      8.48 o
   1   2   5       99.76      100.90      6.71 o
   1   2   5       99.76       83.03      7.13 o
  -2  -2  -5        4.29        7.37      3.55 o
  -2  -2  -5        4.29        6.57      3.17 o
   2   2   5        4.29        6.70      3.39 o
  -3  -2  -5      514.39      498.57     31.16 o
  -3  -2  -5      514.39      471.73     40.30 o
   3   2   5      514.39      476.59     27.78 o
  -4  -2  -5        0.01       -1.60      2.86 o
  -4  -2  -5        0.01        0.27      3.41 o
   4   2   5        0.01       -1.07      2.73 o
  -5  -2  -5       68.44       70.30      9.62 o
  -5  -2  -5       68.44       78.74      8.40 o
   5   2   5       68.44       78.19      8.28 o
  -6  -2  -5      181.05      169.71     18.87 o
  -6  -2  -5      181.05      215.05     16.13 o
   6   2   5      181.05      202.48     14.07 o
  -7  -2  -5       16.52       26.37      6.68 o
  -7  -2  -5       16.52       36.45      9.02 o
   7   2   5       16.52       29.00      6.15 o
  -8  -2  -5       39.22       34.01      8.37 o
   8   2   5       39.22       48.39      7.69 o
  -9  -2  -5       12.02       17.52      6.85 o
  -9  -2  -5       12.02       18.55      5.97 o
   9   2   5       12.02       10.66      5.83 o
   6  -3  -5        0.00       -5.53      5.94 o
  -6   3   5        0.00        0.49      4.50 o
   5  -3  -5      139.27      146.48     14.82 o
  -5   3   5      139.27      109.88     11.20 o
   4  -3  -5        0.91        1.47      5.15 o
  -4   3   5        0.91        2.67      3.86 o
   3  -3  -5      158.47      140.83     12.89 o
  -3   3   5      158.47      144.44     11.68 o
   2  -3  -5       48.81       47.51      7.19 o
  -2   3   5       48.81       50.50      6.34 o
   1  -3  -5      357.48      506.75     32.19 o
  -1   3   5      357.48      468.62     28.67 o
  -1   3   5      357.48      465.41     26.45 o
   0  -3  -5      364.13      298.24     22.99 o
   0   3   5      364.13      376.69     21.11 o
   0   3   5      364.13      349.53     19.66 o
  -1  -3  -5        8.63       14.92      3.66 o
   1   3   5        8.63        4.43      2.42 o
   1   3   5        8.63        7.29      2.53 o
  -2  -3  -5      315.61      320.09     30.30 o
  -2  -3  -5      315.61      361.72     22.90 o
   2   3   5      315.61      356.12     20.66 o
  -3  -3  -5      502.77      559.94     33.95 o
  -3  -3  -5      502.77      550.96     45.30 o
   3   3   5      502.77      479.37     30.39 o
  -4  -3  -5      174.74      181.90     17.73 o
  -4  -3  -5      174.74      177.36     13.16 o
   4   3   5      174.74      169.65     12.22 o
  -5  -3  -5       27.72       33.60      7.60 o
  -5  -3  -5       27.72       32.17      5.54 o
   5   3   5       27.72       38.43      5.94 o
  -6  -3  -5       22.42       26.56      7.58 o
  -6  -3  -5       22.42       26.99      5.84 o
   6   3   5       22.42       28.84      5.75 o
  -7  -3  -5        8.01        8.42      6.16 o
  -7  -3  -5        8.01        3.01      4.72 o
   7   3   5        8.01       11.99      4.69 o
  -8  -3  -5       84.00       87.80     11.32 o
  -8  -3  -5       84.00       78.43     13.87 o
   8   3   5       84.00       86.31     10.30 o
  -9  -3  -5        1.03        5.19      6.70 o
   9   3   5        1.03       -2.84      5.74 o
   6  -4  -5        0.06       -2.98      6.84 o
  -6   4   5        0.06       -0.41      3.98 o
   5  -4  -5       36.62       47.76     10.22 o
  -5   4   5       36.62       27.15      6.58 o
   4  -4  -5      198.57      189.63     17.16 o
  -4   4   5      198.57      161.18     13.85 o
   3  -4  -5       75.52       65.23      9.62 o
  -3   4   5       75.52       82.27      8.06 o
   2  -4  -5      131.57      144.58     12.54 o
  -2   4   5      131.57      116.98     10.61 o
  -2   4   5      131.57      130.83     11.17 o
   1  -4  -5       58.85       62.49      7.77 o
  -1   4   5       58.85       47.20      6.52 o
  -1   4   5       58.85       74.82      7.01 o
   0  -4  -5       11.33       16.93      4.09 o
   0   4   5       11.33       14.23      3.92 o
  -1  -4  -5      447.02      540.19     34.24 o
   1   4   5      447.02      523.63     29.90 o
   1   4   5      447.02      517.42     31.27 o
  -2  -4  -5       10.08       16.55      3.56 o
  -2  -4  -5       10.08       11.34      5.64 o
   2   4   5       10.08       12.25      3.58 o
  -3  -4  -5       16.51       31.19      4.52 o
  -3  -4  -5       16.51       32.28      7.59 o
   3   4   5       16.51       21.79      4.52 o
  -4  -4  -5       44.55       47.46      5.69 o
   4   4   5       44.55       47.38      6.45 o
  -5  -4  -5        6.68        7.34      6.19 o
  -5  -4  -5        6.68       11.53      3.60 o
   5   4   5        6.68        3.79      3.69 o
  -6  -4  -5       25.88       29.82      8.68 o
  -6  -4  -5       25.88       28.59      5.48 o
   6   4   5       25.88       19.59      5.28 o
  -7  -4  -5       30.22       29.84      6.23 o
  -7  -4  -5       30.22       26.61      8.71 o
  -8  -4  -5      246.05      206.56     23.84 o
  -8  -4  -5      246.05      226.43     17.32 o
   8   4   5      246.05      210.98     22.91 o
  -9  -4  -5        0.71       -3.25      6.09 o
   9   4   5        0.71       -3.14      4.80 o
   9   4   5        0.71        7.17      7.57 o
   5  -5  -5       11.58       11.61      8.25 o
  -5   5   5       11.58        2.00      4.85 o
   4  -5  -5      116.40      107.94     14.19 o
  -4   5   5      116.40       93.93     11.32 o
   3  -5  -5        1.11        3.74      4.70 o
  -3   5   5        1.11       -1.94      3.25 o
   2  -5  -5      298.84      318.20     22.55 o
  -2   5   5      298.84      283.41     23.12 o
  -2   5   5      298.84      279.25     19.95 o
   1  -5  -5        3.42        4.47      3.93 o
  -1   5   5        3.42        8.04      3.92 o
  -1   5   5        3.42        5.93      3.83 o
   0  -5  -5      271.62      266.37     20.50 o
   0   5   5      271.62      294.67     24.22 o
   0   5   5      271.62      321.38     19.87 o
  -1  -5  -5        0.08        1.28      2.64 o
   1   5   5        0.08        2.41      3.11 o
   1   5   5        0.08        1.82      3.43 o
  -2  -5  -5       18.87       29.18      8.31 o
  -2  -5  -5       18.87       28.33      4.20 o
   2   5   5       18.87       24.43      6.03 o
  -3  -5  -5       36.71       44.83      5.10 o
  -3  -5  -5       36.71       43.88      9.59 o
   3   5   5       36.71       36.06      7.65 o
  -4  -5  -5      173.37      187.09     13.13 o
  -4  -5  -5      173.37      191.06     20.52 o
   4   5   5      173.37      186.25     18.64 o
  -5  -5  -5       75.03       93.46     14.33 o
  -5  -5  -5       75.03       76.02      7.26 o
   5   5   5       75.03       86.19     13.33 o
  -6  -5  -5      125.06      138.68     18.06 o
  -6  -5  -5      125.06      143.32     11.29 o
   6   5   5      125.06      161.39     17.80 o
  -7  -5  -5      152.66      138.30     18.38 o
  -7  -5  -5      152.66      137.17     11.82 o
   7   5   5      152.66      175.53     19.03 o
  -8  -5  -5        8.62       -1.70      6.70 o
   8   5   5        8.62        9.18      8.24 o
   9   5   5        0.01       -1.22      7.17 o
   5  -6  -5       14.94        9.44      8.11 o
  -5   6   5       14.94        7.90      5.56 o
   4  -6  -5       13.29       13.63      7.87 o
  -4   6   5       13.29       14.97      5.90 o
   3  -6  -5        4.60        8.35      6.30 o
  -3   6   5        4.60        0.05      4.05 o
   2  -6  -5      556.03      575.22     38.57 o
  -2   6   5      556.03      564.61     42.76 o
  -2   6   5      556.03      527.18     35.06 o
   1  -6  -5       19.69       17.64      5.47 o
  -1   6   5       19.69       20.80      5.45 o
  -1   6   5       19.69       18.25      5.39 o
   0  -6  -5       32.40       44.89      6.39 o
   0   6   5       32.40       35.98      6.48 o
   0   6   5       32.40       26.75      6.38 o
  -1  -6  -5      112.39      121.70     10.09 o
   1   6   5      112.39      102.51      9.89 o
   1   6   5      112.39      129.42     13.59 o
  -2  -6  -5       49.52       54.68     11.66 o
  -2  -6  -5       49.52       51.31      5.95 o
   2   6   5       49.52       50.21      9.05 o
  -3  -6  -5        0.62        4.09      2.28 o
  -3  -6  -5        0.62       12.18      7.17 o
   3   6   5        0.62       -3.58      3.58 o
  -4  -6  -5      462.64      586.27     49.18 o
  -4  -6  -5      462.64      502.08     33.01 o
   4   6   5      462.64      534.00     44.59 o
  -5  -6  -5       50.67       80.86     14.38 o
   5   6   5       50.67       65.35     12.75 o
  -6  -6  -5        6.72        4.69      6.95 o
   6   6   5        6.72        3.54      5.83 o
  -7  -6  -5       10.07       12.06      8.42 o
   7   6   5       10.07       14.69      8.32 o
  -8  -6  -5        0.97       -2.83      7.14 o
   8   6   5        0.97       -6.17      6.17 o
   4  -7  -5       17.00       17.23      8.92 o
  -4   7   5       17.00       14.52      6.39 o
   3  -7  -5       33.89       32.85      9.29 o
  -3   7   5       33.89       37.73      8.42 o
   2  -7  -5       40.21       37.94      8.41 o
  -2   7   5       40.21       47.78      8.54 o
   1  -7  -5        2.37       -4.24      4.24 o
  -1   7   5        2.37       15.79      5.75 o
  -1   7   5        2.37        6.74      4.92 o
   0  -7  -5      158.15      163.69     13.82 o
   0   7   5      158.15      154.77     13.71 o
   0   7   5      158.15      164.61     16.62 o
  -1  -7  -5      110.98       58.42      6.99 o
   1   7   5      110.98       76.52      9.16 o
   1   7   5      110.98       61.02     10.27 o
  -2  -7  -5       20.53       22.89      3.93 o
  -2  -7  -5       20.53       19.35      8.09 o
   2   7   5       20.53       16.46      6.87 o
   3   7   5      192.05      141.74     16.75 o
  -4  -7  -5      216.87      189.10     24.09 o
   4   7   5      216.87      232.16     22.66 o
  -5  -7  -5       32.91       37.95     10.79 o
   5   7   5       32.91       22.93      7.97 o
  -6  -7  -5        4.49        4.04      7.78 o
   6   7   5        4.49        9.26      7.00 o
  -7  -7  -5       12.65       21.45     10.08 o
   7   7   5       12.65        8.93      6.83 o
   8   7   5       46.78       75.30     15.96 o
  -3   8   5        4.56        8.69      6.53 o
   2  -8  -5        0.79       -2.83      5.53 o
  -2   8   5        0.79        2.75      5.10 o
   1  -8  -5       59.65      102.91     10.95 o
  -1   8   5       59.65       72.42     11.80 o
  -1   8   5       59.65       90.80     11.72 o
   0  -8  -5       26.90       23.74      5.93 o
   0   8   5       26.90       27.41      7.24 o
   0   8   5       26.90       33.15      8.26 o
  -1  -8  -5       82.86       74.75      8.25 o
   1   8   5       82.86       96.00     13.71 o
  -2  -8  -5        0.76        2.47      7.91 o
   2   8   5        0.76        0.11      4.49 o
  -3  -8  -5      185.73      223.09     27.35 o
   3   8   5      185.73      214.83     22.20 o
  -4  -8  -5       60.64       72.27     16.33 o
   4   8   5       60.64       55.90     12.11 o
  -5  -8  -5        2.52        0.67      7.30 o
   5   8   5        2.52       -4.65      5.38 o
  -6  -8  -5       32.03       55.40     15.13 o
   6   8   5       32.03       31.49     10.92 o
  -7  -8  -5        1.49       -8.34      8.34 o
   7   8   5        1.49       -3.36      7.00 o
   1  -9  -5        8.81       20.53      6.68 o
  -1   9   5        8.81       22.29      7.57 o
   0   9   5       49.68       50.30     10.80 o
   0   9   5       49.68       59.19     10.11 o
  -1  -9  -5        1.26        5.62      7.94 o
   1   9   5        1.26        8.13      6.77 o
  -2  -9  -5        3.93        3.67      8.31 o
   2   9   5        3.93        9.11      7.00 o
  -3  -9  -5        6.74       14.21     10.92 o
   3   9   5        6.74        4.19      5.66 o
  -4  -9  -5       26.55       15.89     11.55 o
   4   9   5       26.55       23.79      9.56 o
  -5  -9  -5        0.17       14.82     11.49 o
   5   9   5        0.17        2.09      6.55 o
   2   6  -6       77.34      101.34     17.55 o
   1   6  -6        1.84        7.13      5.03 o
   1   6  -6        1.84        8.39      7.60 o
  -1  -6   6        1.84        0.38      8.09 o
   0   6  -6       17.90       23.11      5.90 o
   0   6  -6       17.90        5.14      7.98 o
  -1   6  -6        2.17       11.52      6.04 o
   1  -6   6        2.17       -2.38      5.22 o
   4   5  -6       46.84       61.83     13.66 o
  -4  -5   6       46.84       42.13     13.33 o
   3   5  -6        6.80        4.51      5.30 o
   3   5  -6        6.80        6.27      7.38 o
  -3  -5   6        6.80        1.25      6.98 o
   2   5  -6       72.68       87.94      9.81 o
  -2  -5   6       72.68      101.22     16.94 o
   1   5  -6        1.02        0.30      5.33 o
   1   5  -6        1.02        1.25      4.41 o
  -1  -5   6        1.02       -1.03      5.93 o
   0   5  -6      168.45      193.35     23.02 o
   0   5  -6      168.45      199.52     16.98 o
   0  -5   6      168.45      238.94     22.96 o
  -1   5  -6       11.94       10.43      5.34 o
   1  -5   6       11.94       10.93      5.78 o
  -2   5  -6        2.42       -0.11      4.92 o
   2  -5   6        2.42        5.81      4.98 o
  -3   5  -6        5.86        5.49      5.66 o
   3  -5   6        5.86        7.22      5.56 o
  -4   5  -6       14.74       -2.00      5.79 o
   4  -5   6       14.74        5.13      5.45 o
   5   4  -6       10.03        9.55      8.08 o
   5   4  -6       10.03       24.10      7.66 o
  -5  -4   6       10.03       29.29     11.48 o
   4   4  -6       39.55       57.81      9.21 o
   4   4  -6       39.55       38.01     10.99 o
  -4  -4   6       39.55       58.11     13.55 o
   3   4  -6        8.75       10.46      5.10 o
   3   4  -6        8.75        1.56      5.14 o
  -3  -4   6        8.75        7.06      7.45 o
   2   4  -6       11.69       14.86      7.94 o
   2   4  -6       11.69        8.51      5.21 o
  -2  -4   6       11.69       24.03      8.00 o
   1   4  -6       12.37       21.39      5.14 o
   1   4  -6       12.37       13.75      6.65 o
  -1  -4   6       12.37        4.66      5.88 o
   0   4  -6       21.39       20.54      5.71 o
   0  -4   6       21.39       35.39      7.66 o
   1  -4   6       44.70       56.04      7.90 o
  -2   4  -6        0.73        0.37      4.36 o
   2  -4   6        0.73        0.19      4.09 o
  -4   4  -6        0.05        7.91      5.22 o
   4  -4   6        0.05        1.93      4.24 o
  -5   4  -6        8.48        0.33      5.58 o
   5  -4   6        8.48        9.46      5.56 o
   5   3  -6        2.30        3.13      6.01 o
   5   3  -6        2.30       -2.79      4.72 o
  -5  -3   6        2.30       -4.46      7.59 o
   4   3  -6      170.24      179.45     19.67 o
   4   3  -6      170.24      176.13     15.45 o
  -4  -3   6      170.24      185.47     22.55 o
   3   3  -6       87.14      121.38     11.88 o
   2   3  -6        9.11        8.98      4.90 o
   2   3  -6        9.11        6.47      5.24 o
  -2  -3   6        9.11        9.75      6.72 o
   1   3  -6      187.47      211.45     19.52 o
   1   3  -6      187.47      161.10     13.92 o
  -1  -3   6      187.47      170.17     18.36 o
   0   3  -6       23.95       26.21      5.48 o
   0  -3   6       23.95       10.35      5.07 o
  -1   3  -6       13.38       12.44      4.42 o
   1  -3   6       13.38        3.97      4.07 o
   1  -3   6       13.38       24.58      5.25 o
  -2   3  -6       23.39       33.31      6.53 o
   2  -3   6       23.39       26.55      5.86 o
  -3   3  -6       86.38       96.58     10.55 o
   3  -3   6       86.38       98.57      9.81 o
  -4   3  -6        5.06       -3.11      4.13 o
   4  -3   6        5.06       -2.77      4.11 o
  -5   3  -6        1.54        1.73      5.36 o
   5  -3   6        1.54        1.48      4.60 o
  -6   3  -6       13.93       10.54      7.86 o
   6  -3   6       13.93       24.55      6.45 o
   6   2  -6        5.42       15.04      6.62 o
  -6  -2   6        5.42        7.95      6.00 o
   5   2  -6       26.18       40.75      8.08 o
   5   2  -6       26.18       23.37      8.12 o
   4   2  -6        1.45        0.56      4.94 o
   4   2  -6        1.45       -2.57      4.42 o
  -4  -2   6        1.45        5.18      6.72 o
   3   2  -6       96.49       93.51     13.11 o
   3   2  -6       96.49      124.46     11.38 o
  -3  -2   6       96.49      123.91     15.19 o
   2   2  -6       43.98       50.08      9.54 o
  -2  -2   6       43.98       59.49     10.74 o
   1   2  -6      106.13      125.21     11.90 o
  -1  -2   6      106.13      144.95     14.56 o
   0   2  -6        0.00       -1.25      3.48 o
   0  -2   6        0.00        3.51      3.34 o
   0  -2   6        0.00        2.47      3.41 o
  -1   2  -6      131.09      114.47     11.40 o
   1  -2   6      131.09      163.03     13.42 o
  -2   2  -6        0.58        4.53      3.40 o
   2  -2   6        0.58        7.19      3.66 o
  -3   2  -6       61.93       56.02      8.42 o
   3  -2   6       61.93       63.08      7.58 o
  -4   2  -6      261.27      233.84     19.34 o
   4  -2   6      261.27      264.71     17.43 o
  -5   2  -6        6.28        5.86      4.79 o
  -6   2  -6       49.88       62.16     10.88 o
   6  -2   6       49.88       61.86      8.35 o
  -7   2  -6        0.64       -5.03      5.03 o
   7  -2   6        0.64        6.88      5.40 o
   6   1  -6        0.27       -1.81      5.43 o
  -6  -1   6        0.27        4.38      5.79 o
   5   1  -6       24.86       23.79      6.72 o
  -5  -1   6       24.86       21.16      6.52 o
   4   1  -6      506.28      490.35     33.52 o
  -4  -1   6      506.28      469.98     30.36 o
   3   1  -6       35.40       42.27      7.56 o
  -3  -1   6       35.40       42.69      6.18 o
   2   1  -6        5.99        8.17      4.58 o
  -2  -1   6        5.99        8.08      3.93 o
  -1  -1   6        3.59        5.66      3.36 o
   0   1  -6        1.07        7.37      3.89 o
   0  -1   6        1.07        6.15      3.07 o
  -1   1  -6      260.36      235.66     16.94 o
   1  -1   6      260.36      214.79     12.99 o
   1  -1   6      260.36      239.29     13.00 o
   1  -1   6      260.36      218.22     14.83 o
  -2   1  -6       63.11       79.49      8.34 o
   2  -1   6       63.11       82.79      7.54 o
  -3   1  -6        1.94        3.66      3.59 o
   3  -1   6        1.94        5.07      3.44 o
  -4   1  -6       16.38       12.89      5.22 o
   4  -1   6       16.38       30.10      5.69 o
  -5   1  -6       19.98       24.97      3.44 o
  -5   1  -6       19.98       23.94      6.60 o
   5  -1   6       19.98       29.05      6.16 o
  -6   1  -6       82.87      129.49     13.28 o
   6  -1   6       82.87      114.77     11.11 o
  -7   1  -6       12.21       18.35      8.05 o
   7  -1   6       12.21       14.69      5.62 o
  -8   1  -6       22.69       31.88      9.57 o
   8  -1   6       22.69       38.30      7.94 o
   6   0  -6        5.93        7.44      5.93 o
  -6   0   6        5.93       11.72      6.66 o
   5   0  -6      264.96      231.61     19.68 o
  -5   0   6      264.96      233.84     17.84 o
   4   0  -6       39.56       59.36      8.83 o
  -4   0   6       39.56       50.32      8.12 o
  -4   0   6       39.56       47.21      5.85 o
   3   0  -6       21.30       34.49      6.91 o
  -3   0   6       21.30       24.46      4.58 o
  -3   0   6       21.30       17.30      5.07 o
   2   0  -6        4.16        6.01      4.60 o
  -2   0   6        4.16        7.62      3.47 o
  -2   0   6        4.16        1.58      3.30 o
   1   0  -6      157.65      131.89     11.84 o
  -1   0   6      157.65      145.76     10.01 o
  -1   0   6      157.65      142.21      9.83 o
   0   0  -6      135.81      139.44     12.60 o
   0   0   6      135.81      156.19     10.69 o
   0   0   6      135.81      165.50     10.01 o
  -1   0  -6      111.34       87.74      8.95 o
  -1   0  -6      111.34      101.99      9.12 o
   1   0   6      111.34      100.48      6.09 o
   1   0   6      111.34      103.95      8.03 o
  -2   0  -6      249.64      268.57     19.06 o
   2   0   6      249.64      264.80     16.81 o
  -3   0  -6       29.17       30.85      5.55 o
   3   0   6       29.17       27.25      5.21 o
  -4   0  -6      104.10      114.38     11.55 o
   4   0   6      104.10      147.48     10.54 o
  -5   0  -6       41.67       37.40      3.99 o
  -5   0  -6       41.67       42.98      7.55 o
   5   0   6       41.67       43.70      6.88 o
  -6   0  -6      174.94      183.32     16.03 o
  -6   0  -6      174.94      154.34     11.79 o
   6   0   6      174.94      213.23     13.86 o
  -7   0  -6        4.85        0.44      5.49 o
   7   0   6        4.85        8.32      5.06 o
  -8   0  -6       14.01       10.29      6.88 o
   8   0   6       14.01        9.91      5.83 o
   6  -1  -6       39.68       49.14     10.20 o
  -6   1   6       39.68       37.29      8.26 o
   5  -1  -6       15.70       24.92      7.58 o
  -5   1   6       15.70       20.60      6.11 o
   4  -1  -6      299.14      194.38     16.87 o
   3  -1  -6        0.30       -2.31      3.20 o
  -3   1   6        0.30        3.30      3.51 o
  -3   1   6        0.30        0.58      2.71 o
  -2   1   6       32.96       76.12      6.26 o
  -2   1   6       32.96       72.64      6.95 o
   1  -1  -6       54.22       64.45      8.07 o
  -1   1   6       54.22       62.31      5.68 o
  -1   1   6       54.22       51.15      5.51 o
   0  -1  -6       67.22      121.00     11.18 o
   0   1   6       67.22      130.45      9.19 o
   0   1   6       67.22      133.24      8.81 o
  -1  -1  -6        5.14        6.54      3.55 o
   1   1   6        5.14        7.76      3.09 o
   1   1   6        5.14        7.33      1.78 o
  -2  -1  -6       56.08       58.06      6.49 o
  -2  -1  -6       56.08       47.08      5.01 o
   2   1   6       56.08       64.82      6.71 o
  -3  -1  -6        5.78        3.47      3.30 o
   3   1   6        5.78        8.54      3.49 o
  -4  -1  -6      190.47      193.85     14.88 o
   4   1   6      190.47      182.51     13.05 o
  -6  -1  -6       12.45        6.26      3.37 o
  -6  -1  -6       12.45       17.41      5.71 o
   6   1   6       12.45       10.81      4.53 o
  -7  -1  -6       62.16       63.02     10.55 o
  -7  -1  -6       62.16      100.92      8.59 o
   7   1   6       62.16       74.68      9.50 o
  -8  -1  -6        1.62       -0.68      6.04 o
  -8  -1  -6        1.62        3.35      4.38 o
   8   1   6        1.62       -0.16      4.84 o
   6  -2  -6       14.84       11.56      7.60 o
  -6   2   6       14.84        9.93      5.93 o
   5  -2  -6       24.87       18.88      6.95 o
  -5   2   6       24.87       25.91      6.61 o
   4  -2  -6       84.41       65.52     10.88 o
  -4   2   6       84.41      111.84     10.28 o
   3  -2  -6       15.94       13.32      5.45 o
  -3   2   6       15.94       24.59      4.96 o
   2  -2  -6        7.35        5.98      4.37 o
  -2   2   6        7.35       10.04      3.86 o
  -2   2   6        7.35       14.89      2.94 o
   1  -2  -6       99.08       74.63      9.36 o
  -1   2   6       99.08       94.53      7.79 o
  -1   2   6       99.08      110.47      7.25 o
   0  -2  -6      245.39      204.41     16.61 o
   0   2   6      245.39      240.23     14.47 o
   0   2   6      245.39      234.78     14.11 o
  -1  -2  -6      130.43      129.81     11.79 o
   1   2   6      130.43      158.86      9.87 o
   1   2   6      130.43      159.04     10.48 o
  -2  -2  -6       46.96       61.11      7.34 o
  -2  -2  -6       46.96       51.90      6.97 o
   2   2   6       46.96       68.64      6.93 o
  -3  -2  -6      323.22      330.03     27.78 o
  -3  -2  -6      323.22      321.39     22.20 o
   3   2   6      323.22      325.01     19.92 o
  -4  -2  -6        7.84       10.10      4.05 o
  -4  -2  -6        7.84       11.37      3.86 o
   4   2   6        7.84       11.36      3.86 o
  -5  -2  -6       84.99      133.42     14.26 o
  -5  -2  -6       84.99      141.54     12.14 o
   5   2   6       84.99      143.50     11.36 o
  -6  -2  -6       14.68       12.66      5.92 o
  -6  -2  -6       14.68       14.84      5.25 o
   6   2   6       14.68       15.29      4.94 o
  -7  -2  -6        7.80       11.04      6.19 o
  -7  -2  -6        7.80       14.33      6.50 o
   7   2   6        7.80       12.28      4.80 o
  -8  -2  -6        0.06       -4.19      5.18 o
  -8  -2  -6        0.06        2.99      3.85 o
   8   2   6        0.06        0.83      5.13 o
  -9  -2  -6       39.41       39.41      9.75 o
  -9  -2  -6       39.41       45.04      7.58 o
   9   2   6       39.41       38.06      7.96 o
   6  -3  -6        0.52       -5.56      6.19 o
  -6   3   6        0.52       -2.09      4.38 o
   5  -3  -6        1.32        0.24      5.96 o
  -5   3   6        1.32        2.26      4.20 o
   4  -3  -6       28.25       28.47      7.71 o
  -4   3   6       28.25       33.42      6.58 o
   3  -3  -6       12.60        9.98      4.66 o
  -3   3   6       12.60        7.89      4.15 o
   2  -3  -6      207.96      197.38     15.88 o
  -2   3   6      207.96      175.19     13.42 o
  -2   3   6      207.96      191.62     11.19 o
   1  -3  -6       30.83       34.80      6.35 o
  -1   3   6       30.83       32.16      4.98 o
  -1   3   6       30.83       37.63      4.20 o
   0  -3  -6      363.02      308.95     24.21 o
   0   3   6      363.02      387.44     21.94 o
   0   3   6      363.02      364.32     20.74 o
  -1  -3  -6       69.79       75.70      8.14 o
   1   3   6       69.79       83.45      6.98 o
   1   3   6       69.79       81.39      6.69 o
  -2  -3  -6      164.66      192.95     14.35 o
   2   3   6      164.66      186.34     12.73 o
  -3  -3  -6      129.74      168.30     15.33 o
  -3  -3  -6      129.74      136.94     11.67 o
   3   3   6      129.74      137.07     10.94 o
  -4  -3  -6       22.19       24.04      6.39 o
  -4  -3  -6       22.19       22.08      4.67 o
   4   3   6       22.19       29.52      5.06 o
  -5  -3  -6       41.51       50.49      9.18 o
  -5  -3  -6       41.51       51.57      7.29 o
   5   3   6       41.51       51.99      6.99 o
  -6  -3  -6       67.23       69.68      9.27 o
  -6  -3  -6       67.23       71.96     10.86 o
   6   3   6       67.23       63.63      8.33 o
  -7  -3  -6       38.49       46.29      8.49 o
  -7  -3  -6       38.49       47.93      9.99 o
   7   3   6       38.49       39.41      7.44 o
  -8  -3  -6        0.65        5.37      5.34 o
  -8  -3  -6        0.65        0.58      5.79 o
   8   3   6        0.65        3.64      5.49 o
  -9  -3  -6       12.29       14.18      6.91 o
  -9  -3  -6       12.29       13.16      7.83 o
   9   3   6       12.29        5.40      5.71 o
  -6   4   6       21.10       19.75      6.51 o
   5  -4  -6       42.79       25.14      7.66 o
  -5   4   6       42.79       35.55      7.36 o
   4  -4  -6       82.78       81.15     11.62 o
  -4   4   6       82.78       62.63      8.97 o
   3  -4  -6       37.84       31.79      7.66 o
  -3   4   6       37.84       31.89      6.11 o
   2  -4  -6       78.19       97.21     10.44 o
  -2   4   6       78.19       77.20      8.03 o
  -2   4   6       78.19       84.32      8.41 o
   1  -4  -6       13.91       21.62      5.40 o
  -1   4   6       13.91       15.55      2.94 o
  -1   4   6       13.91       19.46      4.56 o
   0  -4  -6       23.77       21.91      5.14 o
   0   4   6       23.77       27.71      4.83 o
   0   4   6       23.77       17.86      3.48 o
  -1  -4  -6       26.53       33.38      5.41 o
   1   4   6       26.53       37.34      4.95 o
   1   4   6       26.53       21.17      4.45 o
  -2  -4  -6      190.82      195.43     14.56 o
   2   4   6      190.82      201.56     13.30 o
  -3  -4  -6       36.31       30.37      5.08 o
  -3  -4  -6       36.31       37.09      8.20 o
   3   4   6       36.31       41.31      5.88 o
  -4  -4  -6       83.15       84.73     11.51 o
  -4  -4  -6       83.15       80.22      7.68 o
   4   4   6       83.15       80.63      8.03 o
  -5  -4  -6       49.83       54.88      7.24 o
  -5  -4  -6       49.83       59.44     11.21 o
   5   4   6       49.83       61.63      7.76 o
  -6  -4  -6       79.74      102.02     13.34 o
  -6  -4  -6       79.74       86.27      8.97 o
   6   4   6       79.74       64.51      8.67 o
  -7  -4  -6      131.45      113.06     11.63 o
  -7  -4  -6      131.45      120.36     15.89 o
   7   4   6      131.45      120.32     11.48 o
  -8  -4  -6       84.44       92.93     11.36 o
  -8  -4  -6       84.44       83.21     14.96 o
   8   4   6       84.44       99.38     11.57 o
  -9  -4  -6       18.39       18.96      6.91 o
  -9  -4  -6       18.39       17.90      8.83 o
   9   4   6       18.39       15.63      8.74 o
   5  -5  -6        5.89        6.60      7.26 o
  -5   5   6        5.89        0.60      4.60 o
   4  -5  -6       12.63        6.17      6.55 o
  -4   5   6       12.63        8.62      4.71 o
   3  -5  -6        9.30        6.46      5.94 o
  -3   5   6        9.30        6.54      4.05 o
   2  -5  -6      187.42      142.46     14.89 o
  -2   5   6      187.42      165.28     13.55 o
  -2   5   6      187.42      183.19     14.50 o
   1  -5  -6      240.12      224.56     17.90 o
  -1   5   6      240.12      222.58     16.25 o
  -1   5   6      240.12      217.87     18.84 o
   0  -5  -6      169.26      167.43     14.36 o
   0   5   6      169.26      174.45     13.36 o
   0   5   6      169.26      187.70     16.39 o
  -1  -5  -6      117.72      129.49     11.05 o
   1   5   6      117.72      120.44     10.16 o
  -2  -5  -6       27.98       46.43      5.81 o
   2   5   6       27.98       35.48      5.46 o
  -3  -5  -6       27.94       26.58      4.46 o
  -3  -5  -6       27.94       31.68      8.20 o
   3   5   6       27.94       27.41      5.13 o
  -4  -5  -6       35.77       64.31     12.18 o
  -4  -5  -6       35.77       66.57      7.28 o
   4   5   6       35.77       64.83      8.03 o
  -5  -5  -6      408.64      394.17     25.81 o
  -5  -5  -6      408.64      388.45     36.39 o
   5   5   6      408.64      380.47     24.56 o
  -6  -5  -6       99.97      122.73     11.16 o
  -6  -5  -6       99.97      144.73     17.96 o
   6   5   6       99.97      148.12     12.05 o
  -7  -5  -6      166.40      163.16     13.41 o
  -7  -5  -6      166.40      166.11     19.89 o
   7   5   6      166.40      157.50     18.75 o
  -8  -5  -6       51.48       31.84     10.18 o
   8   5   6       51.48       30.97     10.38 o
   4  -6  -6       14.46       15.91      7.78 o
  -4   6   6       14.46       13.12      5.98 o
   3  -6  -6        2.31        3.64      5.93 o
  -3   6   6        2.31       -2.58      3.82 o
   2  -6  -6      137.87      174.46     16.03 o
  -2   6   6      137.87      169.73     14.60 o
   1  -6  -6        1.52        3.85      4.76 o
  -1   6   6        1.52        2.38      4.00 o
  -1   6   6        1.52        2.46      3.37 o
   0  -6  -6      254.22      265.85     19.81 o
   0   6   6      254.22      261.05     18.89 o
   0   6   6      254.22      267.43     23.18 o
  -1  -6  -6      196.96      178.70     14.63 o
   1   6   6      196.96      204.65     18.55 o
   1   6   6      196.96      189.61     14.45 o
  -2  -6  -6       31.86       76.22      7.26 o
  -2  -6  -6       31.86       64.06     12.73 o
   2   6   6       31.86       47.95      9.71 o
  -3  -6  -6       46.45       53.17      6.03 o
  -3  -6  -6       46.45       49.42     11.36 o
   3   6   6       46.45       53.51     10.00 o
  -4  -6  -6      171.73      178.47     13.14 o
  -4  -6  -6      171.73      179.70     21.14 o
   4   6   6      171.73      198.90     19.94 o
  -5  -6  -6       15.59       16.51      3.82 o
   5   6   6       15.59       17.53      7.82 o
  -6  -6  -6      158.80      188.69     22.47 o
   6   6   6      158.80      182.41     21.13 o
  -7  -6  -6       52.76       55.02     13.25 o
   7   6   6       52.76       63.99     13.48 o
  -8  -6  -6        0.03        1.56      7.67 o
   8   6   6        0.03       -3.17      7.33 o
   3  -7  -6        6.38        8.91      6.72 o
  -3   7   6        6.38        1.48      5.06 o
   2  -7  -6        2.64       -2.13      5.56 o
  -2   7   6        2.64       -0.97      4.45 o
   1  -7  -6       24.61       33.13      7.15 o
  -1   7   6       24.61       24.32      6.61 o
  -1   7   6       24.61       26.74      6.69 o
   0  -7  -6      166.60      135.64     12.69 o
   0   7   6      166.60      150.46     15.18 o
   0   7   6      166.60      138.48     12.96 o
  -1  -7  -6      143.74      124.31     11.18 o
   1   7   6      143.74      130.92     11.96 o
   1   7   6      143.74      138.44     14.88 o
  -2  -7  -6       89.79       62.83      7.68 o
  -2  -7  -6       89.79       97.77     16.57 o
   2   7   6       89.79       87.55     12.70 o
  -3  -7  -6       12.19        4.71      6.49 o
  -3  -7  -6       12.19       11.91      3.37 o
   3   7   6       12.19        3.14      5.06 o
  -4  -7  -6        5.12        9.41      8.61 o
   4   7   6        5.12        6.80      5.77 o
  -5  -7  -6       22.79       30.17     11.10 o
   5   7   6       22.79       25.98      8.31 o
  -6  -7  -6        8.67       17.08      9.98 o
   6   7   6        8.67       21.76      9.02 o
  -7  -7  -6       11.85       12.96      9.79 o
   7   7   6       11.85       19.45      9.21 o
   2  -8  -6        0.28       -4.68      4.68 o
  -2   8   6        0.28        0.52      5.53 o
   1  -8  -6       77.67      108.72     11.80 o
  -1   8   6       77.67       90.90     12.09 o
  -1   8   6       77.67       83.47     13.85 o
   0  -8  -6       13.56       13.83      5.14 o
   0   8   6       13.56       14.50      6.11 o
   0   8   6       13.56       16.55      6.02 o
  -1  -8  -6        1.69        5.96      3.88 o
   1   8   6        1.69        4.23      4.91 o
  -2  -8  -6       14.13       21.01      9.11 o
   2   8   6       14.13        8.61      5.81 o
  -3  -8  -6      131.66      175.42     23.14 o
   3   8   6      131.66      165.46     19.18 o
  -4  -8  -6       23.36       19.90      9.82 o
   4   8   6       23.36       22.13      7.83 o
  -5  -8  -6       18.12       24.00     11.02 o
   5   8   6       18.12       23.68      8.64 o
  -6  -8  -6       35.42       37.11     12.60 o
   6   8   6       35.42       32.55     11.21 o
   7   8   6       15.31      191.85     24.00 o
   0   9   6       59.78       58.59     10.22 o
   0   9   6       59.78       54.30     10.63 o
  -1  -9  -6        7.12       15.77      9.90 o
   1   9   6        7.12       17.88      7.64 o
  -2  -9  -6       15.41       13.22     10.84 o
   2   9   6       15.41       14.86      7.78 o
  -3  -9  -6        4.22        4.83     10.55 o
   3   9   6        4.22       11.97      6.53 o
  -4  -9  -6        0.16        8.58      9.83 o
   4   9   6        0.16       -5.41      5.41 o
  -5  -9  -6       36.16       53.68     15.81 o
   5   9   6       36.16       58.23     12.36 o
   2   5  -7       93.86      122.32     12.14 o
   2   5  -7       93.86      108.93     18.28 o
  -2  -5   7       93.86      123.11     18.25 o
   1   5  -7        3.41       10.13      5.45 o
   0   5  -7       47.43       46.76      8.12 o
   0  -5   7       47.43       37.28      8.20 o
  -1   5  -7        0.89        0.73      5.26 o
   1  -5   7        0.89        3.59      5.11 o
  -2   5  -7       30.90       24.97      7.17 o
   2  -5   7       30.90       33.75      7.93 o
   3  -5   7        5.20        0.38      5.77 o
   4   4  -7       10.14        3.11      5.73 o
   4   4  -7       10.14        7.10      6.66 o
  -4  -4   7       10.14       -0.11      7.56 o
   3   4  -7       33.78       37.04      8.12 o
   3   4  -7       33.78       32.13     10.73 o
  -3  -4   7       33.78       37.73     10.87 o
   1   4  -7        4.60       23.95      5.67 o
  -1  -4   7        4.60        1.50      6.24 o
   0   4  -7      125.45      118.27     11.98 o
   0  -4   7      125.45      134.15     12.16 o
  -1   4  -7        0.07        2.20      4.72 o
   1  -4   7        0.07        0.65      4.00 o
  -2   4  -7        2.39        2.07      4.90 o
   2  -4   7        2.39        2.84      4.35 o
  -3   4  -7        4.20        5.36      5.48 o
   3  -4   7        4.20        6.21      5.17 o
  -4   4  -7        2.62        4.81      5.48 o
   4  -4   7        2.62        3.59      5.14 o
   4   3  -7        9.68       14.01      7.48 o
  -4  -3   7        9.68       13.94      8.55 o
   3   3  -7       85.35      111.72     12.67 o
   3   3  -7       85.35       73.17     13.61 o
  -3  -3   7       85.35       97.70     16.17 o
   2   3  -7       43.36       53.90      8.67 o
  -2  -3   7       43.36       51.51     10.90 o
   1   3  -7       23.26       24.13      6.54 o
  -1  -3   7       23.26       30.98      6.52 o
  -1  -3   7       23.26       17.68      6.75 o
   0   3  -7        1.00       -1.22      3.56 o
   0  -3   7        1.00       -0.91      3.81 o
   0  -3   7        1.00        3.15      4.51 o
  -1   3  -7       78.47      101.63     10.62 o
   1  -3   7       78.47       93.83     10.64 o
  -2   3  -7        2.12       -1.56      4.00 o
   2  -3   7        2.12       -1.71      3.52 o
  -3   3  -7       22.64       39.89      7.85 o
   3  -3   7       22.64       34.94      6.96 o
  -4   3  -7        9.97        7.87      5.62 o
   4  -3   7        9.97        8.53      5.02 o
  -5   3  -7        5.18        9.30      5.68 o
   5  -3   7        5.18       11.98      6.09 o
  -6   3  -7       67.95       49.97     10.72 o
   6  -3   7       67.95       71.83      9.95 o
   5   2  -7       65.40       71.12     10.91 o
  -5  -2   7       65.40       80.87     11.01 o
   4   2  -7      266.72      259.50     20.79 o
  -4  -2   7      266.72      249.82     18.58 o
   3   2  -7       86.37       96.94     11.80 o
   2   2  -7      142.17      138.99     13.42 o
  -2  -2   7      142.17      150.69     16.52 o
  -2  -2   7      142.17      129.10     11.57 o
   1   2  -7       49.15       49.26      8.16 o
  -1  -2   7       49.15       59.87      9.82 o
  -1  -2   7       49.15       46.04      7.18 o
   0   2  -7       18.03       30.02      6.27 o
   0  -2   7       18.03       19.75      5.28 o
   0  -2   7       18.03       22.74      5.37 o
  -1   2  -7      127.35      127.39     11.44 o
   1  -2   7      127.35      114.26     10.15 o
  -2   2  -7       53.15       44.37      7.44 o
   2  -2   7       53.15       55.64      7.32 o
  -3   2  -7     1378.61     1155.50     73.87 o
   3  -2   7     1378.61     1174.55     65.40 o
   4  -2   7       21.70       37.46      6.65 o
  -5   2  -7        5.37        8.89      5.33 o
   5  -2   7        5.37        7.94      5.40 o
  -6   2  -7        4.12        1.17      5.18 o
   6  -2   7        4.12        6.23      5.11 o
  -7   2  -7        9.57       18.18      8.55 o
   7  -2   7        9.57       15.79      6.34 o
   5   1  -7       13.09       18.51      7.28 o
  -5  -1   7       13.09       23.77      6.95 o
   4   1  -7        8.06        6.47      5.77 o
  -4  -1   7        8.06       11.25      4.57 o
  -4  -1   7        8.06        4.53      4.58 o
   3   1  -7       33.87       33.83      7.44 o
  -3  -1   7       33.87       36.42      6.09 o
  -3  -1   7       33.87       40.32      6.75 o
   2   1  -7       10.62       12.47      5.36 o
  -2  -1   7       10.62       20.97      4.94 o
  -2  -1   7       10.62        9.61      3.88 o
   1   1  -7       18.64       24.74      6.20 o
  -1  -1   7       18.64       25.99      4.34 o
  -1  -1   7       18.64       24.29      5.44 o
   0   1  -7       34.58       47.55      7.37 o
   0  -1   7       34.58       44.73      6.26 o
   0  -1   7       34.58       51.34      4.82 o
  -1   1  -7        1.28        1.33      3.60 o
   1  -1   7        1.28        4.41      3.70 o
  -2   1  -7      105.50      135.67     12.20 o
   2  -1   7      105.50      138.79     10.80 o
  -3   1  -7       14.47       11.51      4.41 o
   3  -1   7       14.47       12.47      4.58 o
  -4   1  -7      456.15      414.32     30.21 o
   4  -1   7      456.15      444.79     26.99 o
  -5   1  -7        5.64        3.09      4.80 o
   5  -1   7        5.64        3.67      4.99 o
  -6   1  -7        8.46        8.88      5.85 o
   6  -1   7        8.46       11.38      5.66 o
  -7   1  -7       18.94       12.96      7.74 o
   7  -1   7       18.94       21.37      6.42 o
   6   0  -7        7.29       -1.10      6.21 o
  -6   0   7        7.29        6.40      6.12 o
   5   0  -7       78.37       85.24     12.13 o
  -5   0   7       78.37       92.57     11.61 o
   4   0  -7        3.50        2.73      5.25 o
  -4   0   7        3.50        6.73      5.15 o
  -4   0   7        3.50        6.13      3.73 o
   3   0  -7       65.47       54.40      9.10 o
  -3   0   7       65.47       60.40      8.14 o
  -3   0   7       65.47       67.68      7.24 o
   2   0  -7       50.62       83.45     10.34 o
  -2   0   7       50.62       76.61      8.01 o
  -2   0   7       50.62       70.49      8.10 o
   1   0  -7      263.89      245.49     18.87 o
  -1   0   7      263.89      252.25     15.66 o
  -1   0   7      263.89      233.74     15.41 o
   0   0  -7       21.32       30.86      6.26 o
   0   0   7       21.32       30.75      5.11 o
   0   0   7       21.32       21.86      3.44 o
  -1   0  -7       36.34       36.29      6.46 o
   1   0   7       36.34       42.98      3.29 o
   1   0   7       36.34       47.97      6.27 o
  -2   0  -7        6.51        3.29      3.70 o
   2   0   7        6.51        5.24      3.49 o
  -3   0  -7        0.66        1.82      3.35 o
   3   0   7        0.66        1.73      3.56 o
  -4   0  -7       26.79       28.09      6.00 o
   4   0   7       26.79       29.38      5.67 o
  -5   0  -7       16.85        9.14      5.24 o
   5   0   7       16.85       30.59      6.15 o
  -6   0  -7       33.11       13.79      5.78 o
   6   0   7       33.11       34.05      5.93 o
  -7   0  -7        6.69        7.90      6.40 o
   7   0   7        6.69       11.90      5.96 o
  -8   0  -7       11.94        9.93      7.07 o
   8   0   7       11.94       16.66      6.42 o
   6  -1  -7       17.58       16.89      7.77 o
  -6   1   7       17.58       17.83      6.94 o
   5  -1  -7       15.99       29.13      7.98 o
  -5   1   7       15.99       13.37      5.88 o
   4  -1  -7      144.85      149.13     14.85 o
  -4   1   7      144.85      153.30     13.20 o
   3  -1  -7       69.51       76.29     10.78 o
  -3   1   7       69.51       83.51      8.38 o
  -3   1   7       69.51       79.51      6.95 o
  -2   1   7       73.68      145.49     10.43 o
  -2   1   7       73.68      120.86      9.37 o
   1  -1  -7       45.60       56.25      8.37 o
  -1   1   7       45.60       53.44      6.44 o
  -1   1   7       45.60       60.44      6.76 o
   0  -1  -7       38.16       38.53      6.84 o
   0   1   7       38.16       46.04      5.03 o
   0   1   7       38.16       57.84      6.61 o
  -1  -1  -7       37.46       38.40      6.72 o
   1   1   7       37.46       44.04      3.82 o
   1   1   7       37.46       52.13      6.27 o
  -2  -1  -7        9.34        5.43      4.01 o
   2   1   7        9.34        9.26      3.70 o
  -3  -1  -7       84.91       81.42      8.48 o
  -4  -1  -7       34.76       37.63      6.48 o
   4   1   7       34.76       38.34      6.16 o
  -5  -1  -7        0.00       -3.55      3.55 o
  -5  -1  -7        0.00        0.50      1.75 o
   5   1   7        0.00        3.88      4.42 o
  -6  -1  -7      139.25      124.71     13.58 o
   6   1   7      139.25      148.03     12.19 o
  -7  -1  -7      132.98      171.31     16.40 o
   7   1   7      132.98      162.19     13.71 o
  -8  -1  -7        0.07       -0.97      5.59 o
   8   1   7        0.07       -3.34      5.24 o
   6  -2  -7       13.76       15.05      8.27 o
  -6   2   7       13.76        9.10      6.13 o
   5  -2  -7       18.99       26.34      8.24 o
  -5   2   7       18.99       22.71      6.80 o
   4  -2  -7      264.31      262.70     21.20 o
  -4   2   7      264.31      238.29     18.20 o
   2  -2  -7      179.57      193.78     16.26 o
  -2   2   7      179.57      191.79     13.96 o
  -2   2   7      179.57      192.05     12.22 o
   1  -2  -7      200.83      172.69     14.65 o
  -1   2   7      200.83      170.58     12.15 o
  -1   2   7      200.83      178.77     11.49 o
   0  -2  -7        0.09        1.06      3.86 o
   0   2   7        0.09        1.86      2.88 o
   0   2   7        0.09        3.32      2.31 o
  -1  -2  -7      136.39      135.90     12.12 o
   1   2   7      136.39      123.06      9.91 o
   1   2   7      136.39      144.28      9.27 o
  -2  -2  -7       22.02       26.50      5.40 o
   2   2   7       22.02       16.89      4.38 o
  -3  -2  -7      108.90      168.04     15.08 o
  -3  -2  -7      108.90      162.61     13.49 o
   3   2   7      108.90      172.69     12.12 o
  -4  -2  -7      169.11      148.45     13.01 o
  -4  -2  -7      169.11      170.62     14.83 o
   4   2   7      169.11      152.27     11.90 o
  -5  -2  -7       17.06       26.36      5.98 o
  -5  -2  -7       17.06       20.54      5.66 o
   5   2   7       17.06       18.85      5.25 o
  -6  -2  -7        8.93        9.57      4.88 o
  -6  -2  -7        8.93        4.58      5.43 o
   6   2   7        8.93       10.23      5.13 o
  -7  -2  -7       68.08      106.17     13.28 o
   7   2   7       68.08      106.01     11.84 o
  -8  -2  -7        0.22       -2.04      4.81 o
   8   2   7        0.22       -1.92      4.69 o
   5  -3  -7        7.07        4.83      6.85 o
  -5   3   7        7.07        4.34      4.54 o
   4  -3  -7       77.30       69.49     11.39 o
  -4   3   7       77.30       72.66      9.80 o
   3  -3  -7      112.80      102.39     12.62 o
  -3   3   7      112.80       95.04     10.10 o
   2  -3  -7       18.79       21.67      6.30 o
  -2   3   7       18.79       20.92      4.84 o
  -2   3   7       18.79       20.06      3.29 o
   1  -3  -7       37.06       30.49      6.82 o
  -1   3   7       37.06       39.16      5.81 o
  -1   3   7       37.06       40.39      4.65 o
   0  -3  -7       55.56       57.83      8.23 o
   0   3   7       55.56       49.50      6.04 o
   0   3   7       55.56       52.48      5.77 o
  -1  -3  -7       76.82       78.41      9.20 o
   1   3   7       76.82       94.23      7.46 o
   1   3   7       76.82       99.53      7.73 o
  -2  -3  -7      335.98      346.22     23.71 o
   2   3   7      335.98      329.26     20.54 o
  -3  -3  -7      109.72      163.91     14.06 o
  -3  -3  -7      109.72      194.02     17.69 o
  -4  -3  -7       37.15       35.33      6.38 o
  -4  -3  -7       37.15       53.73      8.38 o
   4   3   7       37.15       48.09      6.84 o
  -5  -3  -7       11.16       92.99     11.38 o
  -6  -3  -7       15.01        2.50      4.66 o
  -6  -3  -7       15.01       18.10      6.36 o
   6   3   7       15.01       15.79      5.34 o
  -7  -3  -7       23.91       43.92      9.22 o
  -7  -3  -7       23.91       26.37      7.00 o
   7   3   7       23.91       40.31      7.24 o
  -8  -3  -7        1.30       -0.15      5.62 o
  -8  -3  -7        1.30        3.77      6.31 o
   8   3   7        1.30        0.24      4.91 o
   5  -4  -7        0.19        3.18      7.13 o
  -5   4   7        0.19        5.87      4.64 o
   4  -4  -7       20.43       11.64      6.34 o
  -4   4   7       20.43       17.76      5.60 o
   3  -4  -7       81.08       76.60     11.54 o
  -3   4   7       81.08       76.35      9.31 o
   2  -4  -7       94.15       77.10     10.52 o
  -2   4   7       94.15       84.24      8.67 o
   1  -4  -7      186.74      209.05     16.16 o
  -1   4   7      186.74      182.43     11.85 o
  -1   4   7      186.74      174.99     13.66 o
   0  -4  -7       58.38       78.39      9.49 o
   0   4   7       58.38       54.96      6.25 o
   0   4   7       58.38       66.80      7.69 o
  -1  -4  -7       33.70       43.37      6.99 o
   1   4   7       33.70       31.74      4.95 o
   1   4   7       33.70       38.00      5.44 o
   2   4   7       34.04       46.49      5.95 o
   2   4   7       34.04       35.07      4.94 o
  -3  -4  -7      154.22      145.79     16.26 o
  -3  -4  -7      154.22      146.46     12.32 o
   3   4   7      154.22      177.25     11.86 o
  -4  -4  -7        4.08       -0.57      3.09 o
  -4  -4  -7        4.08        7.30      5.64 o
   4   4   7        4.08       10.38      3.79 o
  -5  -4  -7       42.65       50.72     10.44 o
  -5  -4  -7       42.65       44.37      6.97 o
   5   4   7       42.65       53.80      7.51 o
  -6  -4  -7      127.25      130.49     15.66 o
  -6  -4  -7      127.25      139.32     12.38 o
   6   4   7      127.25      112.90     11.29 o
  -7  -4  -7       16.33        7.94      6.87 o
  -7  -4  -7       16.33       16.02      5.73 o
   7   4   7       16.33       17.95      5.70 o
  -8  -4  -7      103.81      101.99     11.86 o
  -8  -4  -7      103.81       94.27     14.46 o
   8   4   7      103.81      111.52     12.81 o
   4  -5  -7       71.72       27.35      9.10 o
  -4   5   7       71.72       49.15      8.17 o
   3  -5  -7       48.83       48.71      9.86 o
  -3   5   7       48.83       59.92      8.67 o
   2  -5  -7      133.50      114.96     12.97 o
  -2   5   7      133.50      116.92     10.96 o
   1  -5  -7      442.03      439.12     30.59 o
  -1   5   7      442.03      435.57     34.06 o
  -1   5   7      442.03      416.48     27.62 o
   0  -5  -7       47.97       51.65      7.80 o
   0   5   7       47.97       52.55      7.09 o
  -1  -5  -7        4.87        5.07      4.04 o
   1   5   7        4.87       15.07      4.22 o
   1   5   7        4.87        5.38      3.43 o
  -2  -5  -7       50.20       85.81      8.98 o
   2   5   7       50.20       91.09      8.34 o
   2   5   7       50.20       85.24      7.99 o
  -3  -5  -7       35.57       41.85      9.40 o
  -3  -5  -7       35.57       33.45      5.71 o
   3   5   7       35.57       39.19      6.23 o
  -4  -5  -7      176.76      326.19     29.89 o
  -4  -5  -7      176.76      298.67     21.16 o
   4   5   7      176.76      296.30     20.27 o
  -5  -5  -7      349.16      333.54     31.91 o
  -5  -5  -7      349.16      342.87     23.35 o
   5   5   7      349.16      328.40     22.19 o
  -6  -5  -7      302.93      446.58     41.25 o
  -6  -5  -7      302.93      430.10     29.80 o
   6   5   7      302.93      451.46     28.16 o
  -7  -5  -7       27.41       28.01      6.62 o
  -7  -5  -7       27.41       32.92      9.81 o
   7   5   7       27.41       32.14      7.17 o
  -8  -5  -7       37.96       35.83      7.35 o
  -8  -5  -7       37.96       35.53     10.87 o
   4  -6  -7        6.68        4.45      7.60 o
  -4   6   7        6.68       15.49      6.16 o
   3  -6  -7       14.29       15.30      7.38 o
  -3   6   7       14.29        9.68      5.29 o
   2  -6  -7       66.21       73.38     11.06 o
  -2   6   7       66.21       57.51      8.98 o
   1  -6  -7       33.12       36.37      7.36 o
  -1   6   7       33.12       30.70      6.75 o
  -1   6   7       33.12       40.39      7.28 o
   0  -6  -7      393.95      418.06     29.29 o
   0   6   7      393.95      412.92     27.15 o
   0   6   7      393.95      411.54     33.98 o
  -1  -6  -7       70.42       64.02      8.70 o
   1   6   7       70.42       77.95     11.08 o
   1   6   7       70.42       68.08      8.66 o
  -2  -6  -7       94.15      146.09     11.97 o
   2   6   7       94.15      131.58     15.26 o
  -3  -6  -7        4.35        1.48      3.36 o
  -3  -6  -7        4.35        6.09      6.36 o
   3   6   7        4.35        5.83      5.53 o
  -4  -6  -7       50.12       61.28     12.78 o
  -4  -6  -7       50.12       56.39      7.01 o
  -5  -6  -7      217.97      262.61     24.99 o
  -5  -6  -7      217.97      193.65     15.71 o
   5   6   7      217.97      207.80     22.16 o
  -6  -6  -7      114.34      122.76     17.63 o
   6   6   7      114.34      134.98     17.35 o
  -7  -6  -7        1.00        9.71      7.98 o
   7   6   7        1.00       -4.73      6.21 o
  -8  -6  -7        2.21        2.87      6.98 o
   8   6   7        2.21       -4.77      4.77 o
   3  -7  -7       87.75       83.19     13.17 o
  -3   7   7       87.75      102.80     12.85 o
   2  -7  -7        3.51       -4.09      5.33 o
  -2   7   7        3.51       10.09      5.36 o
   1  -7  -7       19.81       14.34      5.85 o
  -1   7   7       19.81       23.37      6.72 o
  -1   7   7       19.81       18.36      5.94 o
   0  -7  -7       33.71       26.16      6.16 o
   0   7   7       33.71       25.03      6.92 o
   0   7   7       33.71       19.78      5.92 o
  -1  -7  -7       97.89       86.89     10.17 o
   1   7   7       97.89       90.47     11.94 o
   1   7   7       97.89      101.55     11.42 o
  -2  -7  -7        0.05        9.94      7.48 o
  -2  -7  -7        0.05        1.03      3.52 o
   2   7   7        0.05       -4.24      4.24 o
   3   7   7       67.43       16.59      6.63 o
  -4  -7  -7       76.57      100.83     17.37 o
   4   7   7       76.57       74.79     14.02 o
  -5  -7  -7       86.02      105.76     18.17 o
   5   7   7       86.02       78.89     14.74 o
  -6  -7  -7       17.83       26.00     11.11 o
   6   7   7       17.83       17.63      8.94 o
  -7  -7  -7       26.71       61.02     14.55 o
   7   7   7       26.71       23.12     10.51 o
   2  -8  -7        6.03       10.33      7.33 o
  -2   8   7        6.03       11.08      6.19 o
   1  -8  -7        3.20        3.59      5.18 o
  -1   8   7        3.20       10.47      5.58 o
   0  -8  -7       11.42        9.76      5.06 o
   0   8   7       11.42        9.10      5.58 o
   0   8   7       11.42       11.94      5.85 o
  -1  -8  -7       37.30       52.90      7.88 o
   1   8   7       37.30       44.36      8.30 o
   1   8   7       37.30       61.19     10.83 o
  -2  -8  -7        3.47       -2.12      7.74 o
   2   8   7        3.47       -4.53      4.62 o
  -3  -8  -7       52.35       51.43     13.89 o
   3   8   7       52.35       51.17     11.42 o
  -4  -8  -7        6.48       18.52     10.40 o
   4   8   7        6.48        7.06      6.84 o
  -5  -8  -7        3.86       -0.71      7.57 o
   5   8   7        3.86        1.92      5.83 o
  -6  -8  -7        0.05        3.28      8.74 o
   6   8   7        0.05        0.99      6.13 o
   0   9   7       20.64       23.99      7.85 o
   0   9   7       20.64       31.06      8.66 o
   1   9   7       15.55       18.65      7.28 o
  -2  -9  -7        2.77        2.42      8.44 o
   2   9   7        2.77        0.80      4.91 o
  -3  -9  -7        4.88       10.19      9.49 o
   3   9   7        4.88        5.07      6.55 o
  -4  -9  -7        1.11        9.37     10.65 o
   4   9   7        1.11        1.39      6.65 o
   5   9   7        0.01       -0.68      6.61 o
   2   4  -8        3.32        2.92      5.30 o
  -2  -4   8        3.32       -2.60      4.79 o
  -1  -4   8        5.31       26.41      6.34 o
   0   4  -8       46.64       44.50      8.35 o
   0  -4   8       46.64       40.12      7.97 o
  -1   4  -8        9.48       -0.86      5.33 o
   1  -4   8        9.48       13.16      5.63 o
  -2   4  -8        0.00       -3.26      4.90 o
   2  -4   8        0.00       -2.37      5.14 o
  -3   4  -8       40.14       35.65      8.47 o
   3  -4   8       40.14       61.85      9.10 o
   3   3  -8        2.17        2.79      6.11 o
  -3  -3   8        2.17       -0.90      5.30 o
   2   3  -8        1.01        0.82      5.43 o
  -2  -3   8        1.01        1.02      6.00 o
  -2  -3   8        1.01       -2.31      4.58 o
   1   3  -8       48.39       64.81      9.80 o
  -1  -3   8       48.39       59.79      8.90 o
   0   3  -8        1.75       -1.37      4.77 o
   0  -3   8        1.75        0.35      4.94 o
  -1   3  -8       32.75       32.46      7.71 o
   1  -3   8       32.75       55.84      8.42 o
  -2   3  -8        1.15       -3.02      4.23 o
   2  -3   8        1.15       10.97      5.11 o
  -3   3  -8       58.11       81.07     11.29 o
   3  -3   8       58.11       91.87     10.79 o
  -4   3  -8       13.31        5.00      5.68 o
   4  -3   8       13.31       14.80      5.92 o
  -5   3  -8       27.76       21.93      7.32 o
   5  -3   8       27.76       32.56      7.85 o
   4   2  -8       81.54       67.95     10.74 o
  -4  -2   8       81.54       81.18      9.84 o
  -4  -2   8       81.54       76.32     10.38 o
  -3  -2   8      265.43      268.01     17.91 o
  -3  -2   8      265.43      236.41     17.92 o
   2   2  -8        1.17       -0.04      5.32 o
  -2  -2   8        1.17       -0.29      3.28 o
  -2  -2   8        1.17        4.54      4.65 o
   1   2  -8       22.78       27.64      6.91 o
  -1  -2   8       22.78       20.73      4.15 o
  -1  -2   8       22.78       19.26      5.83 o
   0   2  -8        6.09       -0.27      4.77 o
   0  -2   8        6.09        6.68      4.42 o
  -1   2  -8       11.93       11.80      5.24 o
   1  -2   8       11.93       10.32      4.57 o
  -2   2  -8      110.56       81.07     10.38 o
   2  -2   8      110.56       80.68      9.50 o
  -3   2  -8       86.46       79.47     10.78 o
   3  -2   8       86.46       78.84      9.72 o
  -4   2  -8        4.65        2.73      5.09 o
   4  -2   8        4.65        7.49      5.19 o
  -5   2  -8        0.32        5.67      5.91 o
   5  -2   8        0.32        0.03      4.53 o
  -6   2  -8        0.36       -1.70      4.92 o
   6  -2   8        0.36        6.43      5.52 o
   5   1  -8        0.08        1.14      5.47 o
  -5  -1   8        0.08       20.60      6.61 o
   4   1  -8      157.31      158.10     16.03 o
  -4  -1   8      157.31      184.15     13.31 o
  -4  -1   8      157.31      175.20     14.64 o
   3   1  -8        0.14       -3.92      4.73 o
  -3  -1   8        0.14        5.02      4.34 o
  -3  -1   8        0.14        1.50      4.11 o
   2   1  -8       34.23       38.01      7.99 o
  -2  -1   8       34.23       41.99      6.65 o
  -2  -1   8       34.23       41.68      6.58 o
   1   1  -8        0.02        0.88      4.57 o
  -1  -1   8        0.02        0.63      2.99 o
  -1  -1   8        0.02        3.07      4.01 o
   0   1  -8       57.64       85.89      9.81 o
   0  -1   8       57.64      100.88      9.04 o
   0  -1   8       57.64       78.67      6.49 o
  -1   1  -8       10.99       15.91      5.98 o
   1  -1   8       10.99       12.84      4.57 o
  -2   1  -8       43.79       37.82      6.93 o
   2  -1   8       43.79       37.48      6.45 o
  -3   1  -8      631.39      484.86     34.59 o
   3  -1   8      631.39      536.78     31.30 o
  -4   1  -8      100.86      137.02     13.10 o
   4  -1   8      100.86      121.93     11.53 o
  -5   1  -8        0.88        6.76      5.40 o
   5  -1   8        0.88       -3.11      4.60 o
  -6   1  -8       27.64       40.02      9.10 o
   6  -1   8       27.64       61.49      9.40 o
  -7   1  -8        2.60        4.11      5.92 o
   7  -1   8        2.60       -4.95      4.95 o
   5   0  -8        4.01        7.67      6.85 o
  -5   0   8        4.01        1.39      5.66 o
   4   0  -8       42.44       40.88      9.03 o
  -4   0   8       42.44       35.81      7.14 o
   3   0  -8        6.11       12.80      6.04 o
  -3   0   8        6.11       12.21      4.56 o
  -3   0   8        6.11        4.26      4.31 o
   2   0  -8       46.66       64.03      9.84 o
  -2   0   8       46.66       55.52      7.22 o
  -2   0   8       46.66       58.79      7.56 o
   1   0  -8        0.62        4.85      5.22 o
  -1   0   8        0.62        5.66      3.28 o
  -1   0   8        0.62        1.56      3.67 o
   0   0  -8       21.64       20.57      6.00 o
   0   0   8       21.64       22.16      3.69 o
   0   0   8       21.64       27.60      5.24 o
  -1   0  -8       55.64       48.65      7.76 o
   1   0   8       55.64       52.79      3.88 o
   1   0   8       55.64       52.65      7.16 o
  -2   0  -8       77.31       73.41      9.84 o
   2   0   8       77.31       85.57      9.12 o
  -3   0  -8       37.10       29.26      6.29 o
   3   0   8       37.10       33.52      6.39 o
  -4   0  -8       31.27       35.23      6.77 o
   4   0   8       31.27       37.26      6.49 o
  -5   0  -8       23.78       17.87      6.26 o
   5   0   8       23.78       24.20      6.19 o
  -6   0  -8       28.08       18.21      6.32 o
   6   0   8       28.08       23.52      6.73 o
  -7   0  -8        0.61        3.71      5.33 o
   7   0   8        0.61       -1.28      5.13 o
   5  -1  -8       12.78        8.36      6.81 o
  -5   1   8       12.78       15.83      6.36 o
   4  -1  -8       13.55       11.56      6.68 o
  -4   1   8       13.55       11.72      5.14 o
   3  -1  -8       48.43       46.88      9.28 o
  -3   1   8       48.43       39.47      7.24 o
  -3   1   8       48.43       60.46      6.71 o
   2  -1  -8        5.80       12.95      5.55 o
  -2   1   8        5.80       21.69      4.38 o
  -2   1   8        5.80       17.85      4.09 o
   1  -1  -8       13.79       16.89      6.15 o
  -1   1   8       13.79        9.81      4.26 o
  -1   1   8       13.79       16.18      3.98 o
   0  -1  -8       53.63       58.52      8.56 o
   0   1   8       53.63       67.62      5.67 o
   0   1   8       53.63       56.42      7.31 o
  -1  -1  -8      101.08       84.24      9.93 o
   1   1   8      101.08       95.86      6.58 o
   1   1   8      101.08       96.40      8.74 o
  -2  -1  -8       21.47       23.56      5.78 o
   2   1   8       21.47       24.36      5.22 o
  -3  -1  -8       45.14       42.79      7.29 o
   3   1   8       45.14       57.04      7.44 o
  -4  -1  -8       29.61       20.38      5.82 o
   4   1   8       29.61       37.48      6.56 o
  -6  -1  -8       32.99       32.20      7.67 o
   6   1   8       32.99       41.79      7.62 o
  -7  -1  -8       47.24       55.25     10.00 o
   7   1   8       47.24       45.21      8.46 o
  -8  -1  -8        6.17        7.10      6.68 o
   8   1   8        6.17       14.39      7.17 o
   5  -2  -8       19.94       48.83     10.28 o
   4  -2  -8        1.07        6.40      6.55 o
  -4   2   8        1.07        0.31      4.35 o
   3  -2  -8       12.18       12.16      5.75 o
   2  -2  -8        6.75        1.69      5.62 o
  -2   2   8        6.75        9.78      4.26 o
  -2   2   8        6.75        7.90      3.49 o
   1  -2  -8      158.40      149.82     14.00 o
  -1   2   8      158.40      152.89     10.70 o
  -1   2   8      158.40      138.51     10.81 o
   0  -2  -8        8.48        8.12      5.07 o
   0   2   8        8.48       11.56      4.47 o
   0   2   8        8.48        7.07      2.83 o
  -1  -2  -8      180.25      173.38     14.98 o
   1   2   8      180.25      161.15     10.89 o
   1   2   8      180.25      169.96     12.15 o
  -2  -2  -8       27.25       24.55      5.78 o
   2   2   8       27.25       29.78      5.62 o
  -3  -2  -8      119.17      156.57     13.87 o
  -3  -2  -8      119.17      142.93     13.27 o
   3   2   8      119.17      161.22     12.07 o
  -4  -2  -8       35.15       33.45      6.46 o
  -4  -2  -8       35.15       36.69      5.36 o
   4   2   8       35.15       45.52      7.12 o
  -5  -2  -8      259.13      422.52     29.19 o
   5   2   8      259.13      398.29     25.90 o
  -6  -2  -8       14.31        8.79      5.73 o
   6   2   8       14.31        7.49      5.34 o
  -7  -2  -8       23.32       38.29      8.30 o
   7   2   8       23.32       32.81      7.59 o
  -8  -2  -8        0.08       -3.18      4.91 o
   8   2   8        0.08       -0.67      5.28 o
   5  -3  -8       25.21       23.79      8.64 o
  -5   3   8       25.21       19.97      6.98 o
   4  -3  -8       24.78       10.85      6.20 o
  -4   3   8       24.78       22.86      6.17 o
   3  -3  -8       36.00       42.61      9.07 o
  -3   3   8       36.00       34.43      6.43 o
   2  -3  -8        8.60        6.70      5.52 o
  -2   3   8        8.60        7.43      3.67 o
  -2   3   8        8.60        8.34      2.99 o
   1  -3  -8        9.64       17.56      6.32 o
  -1   3   8        9.64       14.85      3.62 o
  -1   3   8        9.64       19.11      4.43 o
   0  -3  -8       35.29       27.63      6.92 o
   0   3   8       35.29       39.25      5.46 o
   0   3   8       35.29       27.88      4.76 o
  -1  -3  -8       90.67      108.06     11.27 o
   1   3   8       90.67      127.30      9.20 o
   1   3   8       90.67      126.89      9.67 o
  -2  -3  -8       28.06       35.57      6.73 o
   2   3   8       28.06       20.09      3.47 o
   2   3   8       28.06       31.46      5.52 o
  -3  -3  -8      146.86      138.64     12.63 o
  -3  -3  -8      146.86      160.53     15.24 o
   3   3   8      146.86      142.04     11.43 o
  -4  -3  -8        3.06        1.73      3.70 o
  -4  -3  -8        3.06        7.40      4.53 o
   4   3   8        3.06        7.68      4.03 o
  -5  -3  -8      147.62      179.75     15.71 o
  -5  -3  -8      147.62      209.99     18.94 o
   5   3   8      147.62      185.77     14.78 o
  -6  -3  -8       20.38       26.32      6.80 o
  -6  -3  -8       20.38       19.71      6.76 o
   6   3   8       20.38       17.38      5.77 o
  -7  -3  -8        1.03        4.54      5.24 o
   7   3   8        1.03       12.05      5.33 o
  -8  -3  -8        4.40        0.80      5.70 o
   8   3   8        4.40        0.97      5.48 o
   4  -4  -8        0.82       -4.81      4.81 o
  -4   4   8        0.82       -0.29      3.94 o
   3  -4  -8       88.12       88.69     12.47 o
  -3   4   8       88.12       86.90     10.22 o
   2  -4  -8       55.39       69.37     10.37 o
  -2   4   8       55.39       45.13      7.31 o
   1  -4  -8      242.59      227.83     19.40 o
  -1   4   8      242.59      252.84     14.97 o
  -1   4   8      242.59      225.58     16.59 o
   0  -4  -8       89.63       95.64     11.35 o
   0   4   8       89.63       77.59      7.26 o
   0   4   8       89.63       77.25      8.10 o
  -1  -4  -8        0.00        5.97      4.01 o
   1   4   8        0.00        3.26      2.92 o
   1   4   8        0.00        2.54      2.83 o
  -2  -4  -8      142.01      153.47     13.73 o
   2   4   8      142.01      151.18     11.77 o
   2   4   8      142.01      156.10     10.96 o
  -3  -4  -8        0.46        1.28      3.81 o
  -3  -4  -8        0.46        6.04      5.37 o
   3   4   8        0.46       -3.29      3.29 o
  -4  -4  -8        1.31        6.74      5.86 o
  -4  -4  -8        1.31        0.16      3.36 o
   4   4   8        1.31       -2.22      3.35 o
  -5  -4  -8       12.54       11.86      4.86 o
  -5  -4  -8       12.54       11.33      6.31 o
   5   4   8       12.54       13.14      5.30 o
  -6  -4  -8       93.95      112.24     13.91 o
  -6  -4  -8       93.95       96.86     11.05 o
   6   4   8       93.95      101.51     10.37 o
  -7  -4  -8       16.07       17.19      7.43 o
  -7  -4  -8       16.07       29.48      7.14 o
   7   4   8       16.07       13.27      5.90 o
  -8  -4  -8      197.90      257.53     21.64 o
   8   4   8      197.90      257.53     19.69 o
   4  -5  -8       25.17       29.81      9.28 o
  -4   5   8       25.17       28.33      7.13 o
   3  -5  -8        6.27        7.97      6.58 o
  -3   5   8        6.27        4.32      4.20 o
   2  -5  -8       29.24        9.68      5.89 o
  -2   5   8       29.24       25.61      5.33 o
   1  -5  -8      102.09      101.31     12.38 o
  -1   5   8      102.09       91.96      9.68 o
   0  -5  -8       18.41       23.99      6.32 o
   0   5   8       18.41       20.74      4.26 o
   0   5   8       18.41       20.62      5.05 o
  -1  -5  -8        0.09        3.67      4.31 o
   1   5   8        0.09       -0.22      3.09 o
   1   5   8        0.09        3.25      3.47 o
  -2  -5  -8      138.66      135.30     12.38 o
   2   5   8      138.66      133.54     10.74 o
   2   5   8      138.66      147.40     11.21 o
  -3  -5  -8        4.64        7.93      4.11 o
  -3  -5  -8        4.64       -3.66      5.62 o
   3   5   8        4.64        6.40      4.01 o
  -4  -5  -8       82.38      107.36     14.27 o
  -4  -5  -8       82.38      102.76     10.06 o
   4   5   8       82.38      104.00     10.17 o
  -5  -5  -8      192.28      174.48     19.74 o
  -5  -5  -8      192.28      171.33     14.46 o
   5   5   8      192.28      201.47     14.59 o
  -6  -5  -8        4.51        0.72      4.19 o
  -6  -5  -8        4.51        7.40      7.36 o
   6   5   8        4.51       -2.54      4.49 o
  -7  -5  -8      205.43      196.51     16.31 o
  -7  -5  -8      205.43      190.02     21.63 o
   7   5   8      205.43      184.29     15.61 o
  -8  -5  -8        5.75        2.23      6.64 o
  -8  -5  -8        5.75        5.60      5.53 o
   8   5   8        5.75        3.67      5.87 o
   3  -6  -8        1.43        8.76      6.70 o
  -3   6   8        1.43        7.86      4.88 o
   2  -6  -8       40.15       52.51     10.07 o
  -2   6   8       40.15       63.90      9.09 o
   1  -6  -8      102.71      113.91     12.48 o
  -1   6   8      102.71       82.80     10.55 o
  -1   6   8      102.71       94.28     11.23 o
   0  -6  -8       30.92       31.91      7.77 o
   0   6   8       30.92       29.23      6.39 o
   0   6   8       30.92       29.95      6.96 o
  -1  -6  -8      142.86      119.85     12.38 o
   1   6   8      142.86      146.10     14.71 o
   1   6   8      142.86      121.27     11.16 o
  -2  -6  -8      266.73      287.58     21.31 o
   2   6   8      266.73      288.67     18.84 o
  -3  -6  -8       23.75       27.34      5.78 o
  -3  -6  -8       23.75       27.24      9.44 o
   3   6   8       23.75       18.34      5.41 o
  -5  -6  -8       22.91       24.18      9.52 o
  -5  -6  -8       22.91       33.02      5.97 o
   5   6   8       22.91       24.05      6.30 o
  -6  -6  -8        1.83        4.69      4.20 o
  -6  -6  -8        1.83        3.03      6.80 o
   6   6   8        1.83        3.60      4.47 o
  -7  -6  -8       15.02       26.59     10.38 o
   8   6   8        5.72        3.15      7.82 o
   2  -7  -8        6.20        6.73      6.42 o
  -2   7   8        6.20        5.81      5.29 o
   1  -7  -8        0.05       -1.93      4.79 o
  -1   7   8        0.05       -4.50      4.68 o
   0  -7  -8       93.68       92.13     10.92 o
   0   7   8       93.68      102.69     12.06 o
   0   7   8       93.68       95.67     12.24 o
  -1  -7  -8       26.21        6.95      4.95 o
   1   7   8       26.21       23.75      7.00 o
   1   7   8       26.21        9.47      5.33 o
  -2  -7  -8        0.95        2.47      3.79 o
   2   7   8        0.95        0.27      5.19 o
  -3  -7  -8       63.86       49.90     12.38 o
  -3  -7  -8       63.86       60.80      7.97 o
   3   7   8       63.86       54.11     10.59 o
  -4  -7  -8      109.23      109.00     16.77 o
  -4  -7  -8      109.23       99.13      9.98 o
   4   7   8      109.23       99.21     15.37 o
  -5  -7  -8      125.73      114.44     18.11 o
   5   7   8      125.73      151.19     18.29 o
  -6  -7  -8        0.01        1.18      7.93 o
   6   7   8        0.01        4.00      7.18 o
  -7  -7  -8       26.16       35.25     12.08 o
   7   7   8       26.16       26.45      9.78 o
   1  -8  -8       28.80       30.56      7.83 o
  -1   8   8       28.80       41.47      8.91 o
   0  -8  -8        1.27       -0.39      4.79 o
   0   8   8        1.27       -2.94      4.43 o
   0   8   8        1.27        4.80      4.79 o
  -1  -8  -8       55.86       63.34      9.57 o
   1   8   8       55.86       73.99     12.56 o
   1   8   8       55.86       87.51     11.13 o
  -2  -8  -8       39.67       35.49     11.92 o
  -2  -8  -8       39.67       33.83      6.61 o
   2   8   8       39.67       43.89     10.20 o
  -3  -8  -8       20.25       28.53      9.97 o
   3   8   8       20.25       33.16      9.37 o
  -4  -8  -8       31.84       41.84     13.58 o
   4   8   8       31.84       42.41     11.09 o
  -5  -8  -8       17.55       19.99     10.57 o
   5   8   8       17.55       14.84      8.38 o
  -6  -8  -8       19.89       19.15     10.70 o
   6   8   8       19.89       21.50      8.96 o
   1   9   8       85.42      105.30     14.44 o
  -2  -9  -8        7.13       11.41     10.50 o
   2   9   8        7.13        3.13      6.88 o
  -3  -9  -8       50.65       68.88     16.94 o
   3   9   8       50.65       62.53     13.17 o
  -4  -9  -8        0.71       23.77     11.23 o
   4   9   8        0.71       -0.01      7.25 o
  -2  -3   9       12.32       14.62      6.66 o
   1   3  -9       97.92      109.78     13.91 o
  -1  -3   9       97.92      112.75     12.69 o
   0   3  -9       81.27       79.23     10.94 o
   0  -3   9       81.27       74.28     10.10 o
  -1   3  -9       10.36        0.22      5.03 o
   1  -3   9       10.36        3.96      5.36 o
  -2   3  -9        8.49        6.89      5.74 o
   2  -3   9        8.49        3.97      4.90 o
  -3   3  -9       35.84       45.41      9.15 o
   3  -3   9       35.84       49.13      8.52 o
   3   2  -9        6.11        7.45      7.06 o
  -3  -2   9        6.11       10.88      5.94 o
  -3  -2   9        6.11        4.66      5.09 o
   2   2  -9       44.36       50.43     10.28 o
  -2  -2   9       44.36       48.81      8.11 o
   1   2  -9        3.66       10.70      6.17 o
  -1  -2   9        3.66        2.11      4.85 o
   0   2  -9        1.99        2.98      5.36 o
   0  -2   9        1.99        8.57      4.98 o
  -1   2  -9       22.24       17.53      5.96 o
   1  -2   9       22.24       16.96      5.03 o
  -2   2  -9        6.96        5.72      5.68 o
   2  -2   9        6.96        3.79      4.79 o
  -3   2  -9        5.80        5.34      5.43 o
   3  -2   9        5.80        3.73      4.58 o
  -4   2  -9        4.82       16.10      6.45 o
   4  -2   9        4.82        6.00      5.44 o
  -5   2  -9      342.52      250.27     22.50 o
   5  -2   9      342.52      320.99     21.58 o
   3   1  -9       79.02       71.33     11.58 o
  -3  -1   9       79.02       83.83      9.91 o
  -3  -1   9       79.02       88.38     10.38 o
   2   1  -9       54.87       55.98     10.45 o
  -2  -1   9       54.87       64.59      8.56 o
  -2  -1   9       54.87       63.83      7.76 o
   1   1  -9        6.03        9.46      6.19 o
  -1  -1   9        6.03       10.39      4.58 o
   0   1  -9       14.89       26.02      7.07 o
   0  -1   9       14.89       27.39      5.71 o
  -1   1  -9        0.00        0.24      4.73 o
   1  -1   9        0.00       -3.17      3.37 o
  -2   1  -9        0.38        2.76      4.38 o
   2  -1   9        0.38        7.71      4.81 o
  -3   1  -9        0.94        2.13      4.65 o
   3  -1   9        0.94        2.16      4.57 o
  -4   1  -9       14.73       12.14      5.79 o
   4  -1   9       14.73       11.93      5.52 o
  -5   1  -9        0.27       -2.11      5.75 o
   5  -1   9        0.27        7.66      5.51 o
  -6   1  -9       10.48       15.67      6.73 o
   6  -1   9       10.48        8.12      6.01 o
   4   0  -9       43.83       35.90      8.73 o
  -4   0   9       43.83       39.52      7.52 o
   3   0  -9       12.45        3.29      6.35 o
  -3   0   9       12.45       14.31      5.14 o
  -3   0   9       12.45        7.51      4.34 o
   2   0  -9       99.54      117.55     12.84 o
  -2   0   9       99.54      104.95      9.79 o
  -2   0   9       99.54       99.85      9.54 o
   1   0  -9        7.96        1.90      5.45 o
  -1   0   9        7.96        2.01      4.01 o
  -1   0   9        7.96        6.24      3.39 o
   0   0  -9       64.26       66.86     10.74 o
   0   0   9       64.26       73.89      8.91 o
  -1   0  -9       67.56       51.89      8.94 o
   1   0   9       67.56       62.00      8.17 o
  -2   0  -9       55.14       67.48     10.01 o
   2   0   9       55.14       69.59      8.86 o
  -3   0  -9        6.22        5.97      4.79 o
   3   0   9        6.22        4.07      4.71 o
  -4   0  -9        5.55        2.43      4.41 o
   4   0   9        5.55        5.87      5.11 o
  -5   0  -9        0.11       -3.01      4.47 o
   5   0   9        0.11        2.53      4.91 o
  -6   0  -9        3.95        1.82      5.36 o
   6   0   9        3.95        5.67      5.56 o
   7   0   9       95.12       98.53     12.56 o
   4  -1  -9        4.36       10.51      7.02 o
  -4   1   9        4.36        0.07      4.69 o
   3  -1  -9      228.87      231.68     19.60 o
  -3   1   9      228.87      212.51     16.43 o
  -3   1   9      228.87      220.16     15.21 o
   2  -1  -9       19.22       17.79      7.05 o
  -2   1   9       19.22       18.48      5.03 o
  -2   1   9       19.22       20.40      5.25 o
   1  -1  -9       14.28       15.11      6.12 o
  -1   1   9       14.28       15.22      4.88 o
  -1   1   9       14.28       23.35      4.58 o
   0  -1  -9       90.75       92.97     12.48 o
   0   1   9       90.75      103.38      7.62 o
   0   1   9       90.75       89.77      8.96 o
  -1  -1  -9       17.30       17.18      6.26 o
   1   1   9       17.30       19.08      5.21 o
  -2  -1  -9       18.09       11.63      5.26 o
   2   1   9       18.09       18.59      5.26 o
  -3  -1  -9        4.71        7.28      4.58 o
   3   1   9        4.71        4.26      4.32 o
  -4  -1  -9        1.21       10.97      4.85 o
   4   1   9        1.21       12.41      4.80 o
  -5  -1  -9        0.11        1.90      5.15 o
   5   1   9        0.11       -0.10      4.41 o
  -6  -1  -9        2.01        0.98      5.02 o
   6   1   9        2.01        0.68      4.70 o
  -7  -1  -9        4.33        6.64      6.02 o
   7   1   9        4.33        6.06      5.96 o
   4  -2  -9       22.46       18.50      8.49 o
  -4   2   9       22.46       18.10      5.78 o
   3  -2  -9        4.82        5.19      5.55 o
  -3   2   9        4.82        4.27      4.34 o
   2  -2  -9       46.82       44.09      8.65 o
  -2   2   9       46.82       38.65      6.64 o
  -2   2   9       46.82       39.05      6.11 o
   1  -2  -9       12.68       10.09      6.35 o
  -1   2   9       12.68       -0.54      4.23 o
  -1   2   9       12.68        9.07      3.48 o
   0  -2  -9      138.92      141.32     13.80 o
   0   2   9      138.92      135.98      9.89 o
   0   2   9      138.92      123.58     10.58 o
  -1  -2  -9       35.28       37.44      7.63 o
   1   2   9       35.28       41.33      6.68 o
  -2  -2  -9       39.90       43.85      8.01 o
   2   2   9       39.90       52.86      7.78 o
  -3  -2  -9      123.79      117.11     11.90 o
   3   2   9      123.79      111.96     10.36 o
  -4  -2  -9       41.24       38.73      7.63 o
   4   2   9       41.24       47.82      7.65 o
  -5  -2  -9       41.42       56.98      9.22 o
   5   2   9       41.42       63.22      8.95 o
  -6  -2  -9       32.63       37.37      8.24 o
   6   2   9       32.63       35.58      7.75 o
  -7  -2  -9        6.42        3.01      5.89 o
   7   2   9        6.42        3.55      5.48 o
   4  -3  -9        3.35       -5.48      5.48 o
  -4   3   9        3.35        1.12      4.20 o
   3  -3  -9       80.61       87.93     12.79 o
  -3   3   9       80.61       70.24      9.50 o
   2  -3  -9        0.80       -0.03      5.77 o
  -2   3   9        0.80        3.30      3.09 o
  -2   3   9        0.80        0.37      3.48 o
   1  -3  -9      127.85      131.06     13.37 o
  -1   3   9      127.85      114.12     10.28 o
  -1   3   9      127.85      124.18      9.93 o
   0  -3  -9       16.91       18.05      6.79 o
   0   3   9       16.91       17.41      4.37 o
   0   3   9       16.91       22.37      4.56 o
  -1  -3  -9      109.63      206.02     16.83 o
   1   3   9      109.63      185.08     12.66 o
   1   3   9      109.63      173.65     13.39 o
  -2  -3  -9        8.88        3.89      4.61 o
   2   3   9        8.88        9.19      4.51 o
  -3  -3  -9       65.65       70.17      9.85 o
  -3  -3  -9       65.65       84.76      9.96 o
   3   3   9       65.65       72.73      9.04 o
  -4  -3  -9      141.50      113.10     11.20 o
   4   3   9      141.50      110.36     10.34 o
  -6  -3  -9       25.71       20.99      6.61 o
   6   3   9       25.71       35.12      7.21 o
  -7  -3  -9        1.40        5.11      5.34 o
   7   3   9        1.40       10.44      5.15 o
   8   3   9       37.65       34.02      8.09 o
   4  -4  -9       27.41       22.73      8.96 o
  -4   4   9       27.41       25.42      6.61 o
   3  -4  -9        1.01        1.93      6.01 o
  -3   4   9        1.01        1.93      4.17 o
   2  -4  -9       10.74       11.06      7.07 o
  -2   4   9       10.74       14.46      5.11 o
   1  -4  -9      164.71      153.07     15.90 o
  -1   4   9      164.71      162.81     11.35 o
  -1   4   9      164.71      168.23     12.89 o
   0  -4  -9      109.87      127.03     12.96 o
   0   4   9      109.87      106.96      9.41 o
   0   4   9      109.87      115.87     10.14 o
  -1  -4  -9       56.91       67.20      9.84 o
   1   4   9       56.91       64.57      7.67 o
   1   4   9       56.91       68.99      7.59 o
   2   4   9        7.85       16.03      4.57 o
  -3  -4  -9       34.22       45.31      8.75 o
  -3  -4  -9       34.22       24.24      6.11 o
   3   4   9       34.22       46.44      7.10 o
  -4  -4  -9        2.04        8.13      4.53 o
  -4  -4  -9        2.04       13.58      5.87 o
   4   4   9        2.04        3.40      3.86 o
  -5  -4  -9        0.04        1.84      5.28 o
  -5  -4  -9        0.04        0.56      3.81 o
   5   4   9        0.04        0.78      4.05 o
  -6  -4  -9      120.26      110.08     11.71 o
   6   4   9      120.26       97.37     11.45 o
  -7  -4  -9       47.65       33.54      7.89 o
   7   4   9       47.65       48.27      8.52 o
  -8  -4  -9       95.94      105.35     13.60 o
   8   4   9       95.94      107.65     13.41 o
   3  -5  -9        2.60       -0.18      6.62 o
  -3   5   9        2.60       -1.67      3.86 o
   2  -5  -9        1.43       -4.09      5.28 o
  -2   5   9        1.43        5.11      4.26 o
   1  -5  -9       49.73       62.14     10.76 o
  -1   5   9       49.73       55.88      8.35 o
  -1   5   9       49.73       45.82      5.95 o
   0  -5  -9       40.74       56.27      9.59 o
   0   5   9       40.74       53.02      6.38 o
   0   5   9       40.74       43.60      7.21 o
  -1  -5  -9      562.45      551.08     36.63 o
   1   5   9      562.45      507.66     32.16 o
   1   5   9      562.45      517.57     31.05 o
   2   5   9        8.44       11.79      4.23 o
   2   5   9        8.44       16.03      4.77 o
  -3  -5  -9       38.05       28.92      6.50 o
  -3  -5  -9       38.05       34.19      9.35 o
   3   5   9       38.05       43.97      6.97 o
  -4  -5  -9       35.27       64.67      9.18 o
  -4  -5  -9       35.27       76.71     12.87 o
   4   5   9       35.27       60.52      8.64 o
  -5  -5  -9       49.03       60.99     11.14 o
  -5  -5  -9       49.03       38.44      7.51 o
   5   5   9       49.03       44.83      8.16 o
  -6  -5  -9      248.63      230.12     18.33 o
  -6  -5  -9      248.63      225.44     23.66 o
   6   5   9      248.63      213.78     17.13 o
  -7  -5  -9      111.90      108.83     12.02 o
   7   5   9      111.90      116.29     13.04 o
   2  -6  -9       85.53      101.53     13.96 o
  -2   6   9       85.53      106.74     12.60 o
   1  -6  -9       16.21       17.30      7.02 o
  -1   6   9       16.21       12.34      5.54 o
   0  -6  -9       25.75       47.25      9.32 o
   0   6   9       25.75       40.27      7.02 o
  -1  -6  -9      227.84      223.59     17.70 o
   1   6   9      227.84      189.94     14.15 o
   1   6   9      227.84      189.91     15.12 o
  -2  -6  -9        0.40        2.08      4.36 o
   2   6   9        0.40        4.69      3.83 o
   2   6   9        0.40       -0.42      3.68 o
  -3  -6  -9       33.78       34.96      7.06 o
  -3  -6  -9       33.78       37.74     10.43 o
   3   6   9       33.78       37.19      6.80 o
  -4  -6  -9        0.02        5.24      4.24 o
  -4  -6  -9        0.02       17.89      7.30 o
   4   6   9        0.02       12.67      4.70 o
  -5  -6  -9       74.15       78.29      9.83 o
   5   6   9       74.15       82.65     10.71 o
  -6  -6  -9       22.84       23.91      9.89 o
  -6  -6  -9       22.84       20.48      6.09 o
   6   6   9       22.84       26.73      6.83 o
  -7  -6  -9       54.94       43.42     11.90 o
   7   6   9       54.94       55.28      9.43 o
   1  -7  -9        0.29        1.29      5.51 o
  -1   7   9        0.29       -0.46      4.26 o
   0  -7  -9        3.94        8.04      5.81 o
   0   7   9        3.94        3.14      4.80 o
   0   7   9        3.94        2.61      4.26 o
  -2  -7  -9        7.09       11.94      5.17 o
   2   7   9        7.09       14.44      6.80 o
  -3  -7  -9      106.47      118.46     18.13 o
  -3  -7  -9      106.47      113.18     11.72 o
  -4  -7  -9       31.21       29.61      6.53 o
  -4  -7  -9       31.21       30.05     11.63 o
   4   7   9       31.21       33.77      9.81 o
  -5  -7  -9        1.20        8.70      9.18 o
   5   7   9        1.20        0.45      6.19 o
  -6  -7  -9       21.90       22.20     10.59 o
   6   7   9       21.90       23.76     10.09 o
   0  -8  -9        3.21       11.80      6.49 o
   0   8   9        3.21       -2.98      4.65 o
  -1  -8  -9       63.98      116.45     12.30 o
   1   8   9       63.98       99.77     14.38 o
   1   8   9       63.98      123.29     13.53 o
  -2  -8  -9        4.18        5.33      9.23 o
  -2  -8  -9        4.18        3.73      4.84 o
   2   8   9        4.18        7.49      6.21 o
  -3  -8  -9       16.26       14.95     10.04 o
   3   8   9       16.26       19.27      8.26 o
  -4  -8  -9       16.90       15.20     10.70 o
   4   8   9       16.90       23.39      9.23 o
  -5  -8  -9        9.10       24.55     10.95 o
   5   8   9        9.10        3.02      7.02 o
   1   2 -10       69.98       70.99     11.46 o
  -1  -2  10       69.98       59.18      9.12 o
   0   2 -10        2.26       10.46      6.69 o
   0  -2  10        2.26        3.03      4.91 o
  -1   2 -10        1.69        1.79      5.30 o
   1  -2  10        1.69       -3.56      3.56 o
  -2   2 -10       11.09       -4.53      4.53 o
   2  -2  10       11.09        6.96      4.98 o
  -3   2 -10        1.31        6.70      5.68 o
   3  -2  10        1.31       12.47      5.41 o
   2   1 -10       29.19       33.39      9.48 o
  -2  -1  10       29.19       35.61      7.22 o
   1   1 -10        5.01        7.98      6.81 o
  -1  -1  10        5.01        0.60      4.80 o
   0   1 -10        1.74        0.39      5.11 o
   0  -1  10        1.74        0.88      4.36 o
  -1   1 -10        5.16        0.76      5.52 o
   1  -1  10        5.16       13.56      5.34 o
  -2   1 -10       27.77       27.57      7.34 o
   2  -1  10       27.77       23.69      6.22 o
  -3   1 -10       99.14       69.29     10.62 o
   3  -1  10       99.14       73.60     10.11 o
  -4   1 -10        3.76       -1.17      4.98 o
   4  -1  10        3.76        7.36      5.25 o
   5  -1  10       17.65       15.41      6.57 o
  -3   0  10       18.17       12.17      5.06 o
  -3   0  10       18.17       15.04      5.63 o
   2   0 -10       15.09       29.72      8.31 o
  -2   0  10       15.09       12.81      5.07 o
  -2   0  10       15.09       26.25      6.38 o
   1   0 -10        1.46       10.47      6.34 o
  -1   0  10        1.46        1.12      4.13 o
   0   0 -10      115.85      132.50     13.90 o
   0   0  10      115.85      113.90     11.06 o
  -1   0 -10       39.70       19.60      6.97 o
   1   0  10       39.70       29.11      6.43 o
  -2   0 -10       75.10       94.08     12.26 o
   2   0  10       75.10       87.60     10.44 o
  -3   0 -10        0.75        0.18      4.87 o
   3   0  10        0.75        1.54      4.38 o
  -4   0 -10       28.49       33.09      7.34 o
   4   0  10       28.49       31.88      6.86 o
  -5   0 -10        0.53       -1.03      5.40 o
   5   0  10        0.53        0.79      5.28 o
   6   0  10       10.27        3.21      5.98 o
   3  -1 -10       44.29       45.29     10.12 o
  -3   1  10       44.29       53.48      8.24 o
   2  -1 -10        1.51        4.69      6.19 o
  -2   1  10        1.51       10.78      4.31 o
  -2   1  10        1.51       10.93      4.43 o
   1  -1 -10       41.19       42.21      8.88 o
  -1   1  10       41.19       40.98      6.97 o
  -1   1  10       41.19       36.12      5.54 o
   0  -1 -10       58.69       63.91     11.04 o
   0   1  10       58.69       54.95      8.01 o
  -1  -1 -10        6.17        4.09      5.22 o
   1   1  10        6.17        5.74      4.62 o
  -2  -1 -10        1.84        7.33      5.32 o
   2   1  10        1.84        3.03      4.72 o
  -3  -1 -10       13.34       10.58      5.44 o
   3   1  10       13.34        7.64      5.15 o
  -4  -1 -10        0.22       -3.07      4.46 o
   4   1  10        0.22        2.86      4.60 o
  -5  -1 -10       26.31       23.07      7.09 o
   5   1  10       26.31       32.09      7.17 o
  -6  -1 -10        1.18       -5.00      5.00 o
   6   1  10        1.18        2.22      6.05 o
   3  -2 -10       47.28       51.79     10.18 o
  -3   2  10       47.28       43.67      7.80 o
   2  -2 -10        0.50        0.18      5.53 o
  -2   2  10        0.50        0.57      3.58 o
  -2   2  10        0.50        0.84      3.92 o
   1  -2 -10       30.18       18.30      7.40 o
  -1   2  10       30.18       33.84      6.15 o
  -1   2  10       30.18       25.41      5.03 o
   0   2  10       14.98       19.88      5.73 o
   0   2  10       14.98       16.46      3.98 o
  -1  -2 -10       18.15       21.62      6.91 o
   1   2  10       18.15       17.93      5.44 o
  -2  -2 -10       38.82       45.14      8.73 o
   2   2  10       38.82       39.83      7.37 o
  -3  -2 -10       57.29       63.79      9.95 o
   3   2  10       57.29       71.57      8.99 o
  -4  -2 -10       59.53       58.85      9.61 o
   4   2  10       59.53       70.16      9.62 o
  -5  -2 -10       42.17       40.64      8.33 o
   5   2  10       42.17       44.84      8.11 o
  -6  -2 -10       41.48       37.18      8.88 o
   6   2  10       41.48       43.21      8.41 o
  -7  -2 -10        6.65       -0.07      5.68 o
   7   2  10        6.65       -2.53      5.67 o
   3  -3 -10       45.98       51.75     11.37 o
  -3   3  10       45.98       52.68      8.22 o
   2  -3 -10       82.34       71.30     11.57 o
  -2   3  10       82.34       66.35      8.72 o
   1  -3 -10       52.93       54.18     10.01 o
  -1   3  10       52.93       47.69      6.95 o
  -1   3  10       52.93       50.48      6.67 o
   0  -3 -10       94.72      103.66     13.00 o
   0   3  10       94.72       83.35      8.67 o
   0   3  10       94.72       83.48      8.20 o
  -1  -3 -10       13.72       11.08      6.26 o
   1   3  10       13.72       18.33      4.79 o
   1   3  10       13.72       13.07      3.50 o
  -2  -3 -10        0.40        4.02      5.34 o
   2   3  10        0.40        7.56      4.76 o
  -3  -3 -10      142.11      118.47     13.20 o
   3   3  10      142.11      133.49     11.70 o
  -4  -3 -10        5.72        6.70      4.84 o
   4   3  10        5.72        7.23      5.17 o
  -5  -3 -10        3.89        2.20      4.90 o
   5   3  10        3.89       14.45      6.11 o
  -6  -3 -10        8.00       17.95      6.69 o
   6   3  10        8.00       -1.09      5.78 o
  -7  -3 -10        0.39        3.82      5.52 o
   7   3  10        0.39        2.95      5.81 o
   3  -4 -10       16.27        9.07      8.04 o
  -3   4  10       16.27       12.93      5.07 o
   2  -4 -10       51.80       48.49     10.57 o
  -2   4  10       51.80       40.92      7.37 o
   1  -4 -10        3.51       -0.94      5.56 o
  -1   4  10        3.51       -3.06      3.52 o
  -1   4  10        3.51        1.41      3.40 o
   0  -4 -10      117.41      147.03     14.30 o
   0   4  10      117.41      112.92     10.10 o
   0   4  10      117.41      107.26     10.19 o
  -1  -4 -10       11.18       16.58      6.51 o
   1   4  10       11.18        4.95      3.56 o
   1   4  10       11.18       10.20      4.73 o
  -2  -4 -10       36.45       29.04      7.74 o
   2   4  10       36.45       39.97      5.39 o
   2   4  10       36.45       39.29      6.90 o
  -3  -4 -10        2.57        3.96      5.75 o
  -3  -4 -10        2.57       -3.60      4.35 o
   3   4  10        2.57        6.15      4.34 o
  -4  -4 -10        8.37       12.37      5.29 o
   4   4  10        8.37        8.54      5.29 o
  -5  -4 -10       14.28        8.34      5.00 o
   5   4  10       14.28       16.12      6.08 o
  -6  -4 -10       75.47       57.38      9.65 o
   6   4  10       75.47       78.24     10.38 o
  -7  -4 -10       30.43       22.29      7.45 o
   7   4  10       30.43       24.97      6.90 o
   2  -5 -10       25.85       31.76      9.04 o
  -2   5  10       25.85       31.98      6.61 o
   1  -5 -10        3.73        4.24      6.83 o
  -1   5  10        3.73        0.94      4.34 o
   0  -5 -10      285.98      279.52     22.56 o
   0   5  10      285.98      248.75     17.16 o
   0   5  10      285.98      265.58     18.68 o
  -1  -5 -10       11.06        8.40      6.31 o
   1   5  10       11.06        6.49      3.74 o
   1   5  10       11.06       16.77      4.90 o
  -2  -5 -10       30.78       39.56      8.61 o
   2   5  10       30.78       40.21      6.75 o
   2   5  10       30.78       30.99      5.67 o
  -3  -5 -10       89.03       91.26     13.84 o
  -3  -5 -10       89.03       95.24     11.77 o
   3   5  10       89.03       93.46      9.45 o
  -4  -5 -10        7.56       15.14      7.57 o
  -4  -5 -10        7.56       11.53      5.62 o
   4   5  10        7.56        6.07      4.80 o
  -5  -5 -10        0.02        2.52      4.56 o
   5   5  10        0.02       -1.67      4.11 o
  -6  -5 -10       87.67       81.62     10.96 o
   6   5  10       87.67       75.17     10.63 o
  -7  -5 -10        0.26        5.02      5.91 o
   7   5  10        0.26        1.41      5.32 o
   1  -6 -10       38.18       38.25      9.52 o
  -1   6  10       38.18       28.35      6.87 o
   0  -6 -10        4.59       -1.25      5.18 o
   0   6  10        4.59        3.63      3.45 o
   0   6  10        4.59        0.52      4.19 o
  -1  -6 -10        0.43        3.39      5.41 o
   1   6  10        0.43       -1.11      3.75 o
   1   6  10        0.43       -1.36      3.58 o
   2   6  10       51.94       58.97      8.18 o
   2   6  10       51.94       60.91      7.88 o
  -3  -6 -10       30.92       19.02      6.33 o
  -3  -6 -10       30.92       23.82      9.32 o
   3   6  10       30.92       37.27      7.10 o
  -4  -6 -10       55.97       53.58      9.24 o
  -4  -6 -10       55.97       89.66     14.63 o
   4   6  10       55.97       62.89      9.25 o
  -5  -6 -10       52.04       45.70      8.33 o
  -5  -6 -10       52.04       75.10     13.47 o
   5   6  10       52.04       47.61      8.71 o
  -6  -6 -10      143.48      128.91     12.92 o
   6   6  10      143.48      131.99     13.18 o
   0  -7 -10        0.01        1.78      5.33 o
   0   7  10        0.01        1.75      4.81 o
   1   7  10       67.04       19.45      5.99 o
  -2  -7 -10       21.15       18.02      6.38 o
  -3  -7 -10       52.77       62.93     14.34 o
  -3  -7 -10       52.77       46.65      8.64 o
  -4  -7 -10        0.89       -4.02      4.02 o
  -4  -7 -10        0.89       -1.14      7.33 o
   4   7  10        0.89       -4.20      4.20 o
  -5  -7 -10       39.86       37.90      7.67 o
  -5  -7 -10       39.86       41.86     12.65 o
   5   7  10       39.86       29.51      7.78 o
   6   7  10       28.78       26.21      7.96 o
  -2  -8 -10       54.85       48.78      8.52 o
  -2  -8 -10       54.85       42.48     13.84 o
   2   8  10       54.85       44.61     10.76 o
  -3  -8 -10        3.78        0.05      9.10 o
   3   8  10        3.78        2.86      6.17 o
   4   8  10        0.11        4.65      6.89 o
  -1   1 -11       40.38       24.20      8.68 o
   1  -1  11       40.38       35.41      7.37 o
  -2   1 -11       16.23       20.05      7.52 o
   2  -1  11       16.23       18.58      6.39 o
   1   0 -11        2.84       -6.09      6.09 o
  -1   0  11        2.84       -4.61      4.75 o
   0   0 -11        1.27        6.04      6.21 o
   0   0  11        1.27        2.64      4.69 o
  -1   0 -11       18.53       11.40      6.80 o
   1   0  11       18.53        8.42      5.83 o
  -2   0 -11       25.80       29.24      8.34 o
   2   0  11       25.80       23.90      6.87 o
  -3   0 -11        0.16       -0.53      5.66 o
   3   0  11        0.16       -0.45      4.69 o
  -4   0 -11       26.96       21.05      7.56 o
   4   0  11       26.96       32.63      6.95 o
   1  -1 -11       43.19       29.26      9.24 o
  -1   1  11       43.19       31.49      6.75 o
   0  -1 -11        4.72        1.63      6.36 o
   0   1  11        4.72       -4.32      4.32 o
  -1  -1 -11       27.07       32.22      8.43 o
   1   1  11       27.07       19.40      6.11 o
  -2  -1 -11       44.46       43.55      9.60 o
   2   1  11       44.46       52.15      8.16 o
  -3  -1 -11       23.44       14.99      6.39 o
   3   1  11       23.44       26.11      6.65 o
  -4  -1 -11       49.11       38.76      8.98 o
   4   1  11       49.11       34.43      7.90 o
  -5  -1 -11       48.78       30.17      8.58 o
   5   1  11       48.78       36.65      8.09 o
   2  -2 -11       14.43       11.12      7.36 o
  -2   2  11       14.43       14.99      5.09 o
   1  -2 -11        1.87        1.82      6.79 o
  -1   2  11        1.87        4.32      4.87 o
   0  -2 -11       87.83       70.08     12.35 o
   0   2  11       87.83       86.33     10.15 o
  -1  -2 -11        2.23       -5.55      5.55 o
   1   2  11        2.23        1.88      4.73 o
  -2  -2 -11       46.60       51.60     10.01 o
   2   2  11       46.60       53.86      8.53 o
  -3  -2 -11      164.43      256.06     21.36 o
   3   2  11      164.43      232.79     17.60 o
  -4  -2 -11       34.48       28.46      7.88 o
   4   2  11       34.48       35.08      7.59 o
  -5  -2 -11       53.48       64.76     10.76 o
   5   2  11       53.48       55.29      9.50 o
   6   2  11        2.97        6.84      5.93 o
   2  -3 -11       28.48       18.29      7.41 o
  -2   3  11       28.48       23.82      6.19 o
   1  -3 -11        9.31        4.45      6.68 o
  -1   3  11        9.31        9.48      4.72 o
  -1   3  11        9.31       15.38      4.81 o
   0  -3 -11       45.92       50.49     10.24 o
   0   3  11       45.92       46.91      7.17 o
  -1  -3 -11       48.48       46.68     10.33 o
   1   3  11       48.48       61.70      8.15 o
  -2  -3 -11       16.94       10.55      6.51 o
   2   3  11       16.94       13.79      5.43 o
  -3  -3 -11       56.85       35.59      8.10 o
  -4  -3 -11       29.74       18.00      7.20 o
   4   3  11       29.74       32.32      7.28 o
  -5  -3 -11        0.00       -0.63      5.07 o
   5   3  11        0.00       -2.18      4.72 o
  -6  -3 -11       25.41       24.88      7.52 o
   6   3  11       25.41       11.21      6.98 o
   1  -4 -11        1.50        1.45      6.43 o
  -1   4  11        1.50        3.17      4.22 o
   0  -4 -11       60.46       71.54     11.77 o
   0   4  11       60.46       64.26      8.15 o
   0   4  11       60.46       59.66      8.11 o
  -1  -4 -11      105.19      114.91     14.83 o
   1   4  11      105.19       86.88     10.44 o
  -2  -4 -11      189.03      161.56     16.41 o
   2   4  11      189.03      174.79     14.02 o
  -3  -4 -11       20.42       18.63      6.77 o
   3   4  11       20.42       21.20      6.37 o
  -4  -4 -11       12.58        9.38      5.28 o
   4   4  11       12.58       15.07      5.60 o
  -5  -4 -11        2.36        0.34      5.21 o
   5   4  11        2.36       -1.92      5.14 o
  -6  -4 -11       14.11       10.00      5.63 o
   6   4  11       14.11       11.78      5.83 o
   1  -5 -11       14.42       10.04      7.09 o
  -1   5  11       14.42        9.10      5.49 o
   0  -5 -11       35.13       44.68      9.47 o
   0   5  11       35.13       35.79      6.54 o
   0   5  11       35.13       33.82      5.86 o
  -1  -5 -11        3.89       -0.54      5.38 o
   1   5  11        3.89        4.77      3.75 o
   1   5  11        3.89        7.00      4.12 o
  -2  -5 -11      122.17      111.16     14.27 o
   2   5  11      122.17      112.52     10.74 o
  -3  -5 -11       84.00       77.03     11.13 o
   3   5  11       84.00       68.51      9.31 o
  -4  -5 -11       35.93       39.67      8.65 o
   4   5  11       35.93       47.84      8.19 o
  -5  -5 -11        3.69        3.35      5.24 o
   5   5  11        3.69        6.20      5.06 o
  -6  -5 -11      110.76       96.68     12.51 o
   6   5  11      110.76       86.20     11.45 o
   0  -6 -11        0.70       24.38      7.93 o
   0   6  11        0.70       14.14      5.30 o
  -1  -6 -11       14.79       13.03      6.88 o
   1   6  11       14.79       19.19      5.79 o
   1   6  11       14.79       15.19      4.90 o
  -2  -6 -11       90.93       94.02     13.15 o
   2   6  11       90.93       97.36     10.96 o
  -3  -6 -11       72.12       90.60     15.74 o
  -3  -6 -11       72.12       67.54     10.83 o
   3   6  11       72.12       77.06     10.42 o
  -4  -6 -11       44.65       48.53      9.35 o
   4   6  11       44.65       55.49      8.95 o
  -5  -6 -11        7.42        7.04      5.52 o
   5   6  11        7.42       12.55      6.08 o
   1   7  11       31.89       25.31      6.72 o
   1   7  11       31.89       25.87      7.90 o
  -2  -7 -11        2.42       -0.92      6.02 o
   2   7  11        2.42       -2.56      4.30 o
  -3  -7 -11       35.31        8.03      8.11 o
  -3  -7 -11       35.31       19.98      6.53 o
   3   7  11       35.31       10.00      5.20 o
  -4  -7 -11       11.63        5.92      5.78 o
  -4  -7 -11       11.63       11.15      8.87 o
   4   7  11       11.63       -4.66      4.66 o
  -1  -2 -12       40.92       37.03      8.73 o
   1   2  12       40.92       33.97      7.29 o
  -2  -2 -12        0.74       -2.42      5.96 o
   2   2  12        0.74        0.54      5.21 o
  -3  -2 -12        8.21        2.11      6.84 o
   3   2  12        8.21       -1.05      5.19 o
   4   2  12       78.96       56.61      9.43 o
   0   3  12       26.97       27.47      6.64 o
  -1  -3 -12       98.06       71.80     12.94 o
   1   3  12       98.06       93.46     10.39 o
  -2  -3 -12       26.67       17.57      8.02 o
   2   3  12       26.67       22.32      6.60 o
  -3  -3 -12        2.99        3.35      6.62 o
   3   3  12        2.99        3.82      5.04 o
  -4  -3 -12       11.65        3.29      6.35 o
   4   3  12       11.65       11.76      5.86 o
  -1  -4 -12      195.76      183.18     18.59 o
   1   4  12      195.76      185.79     14.81 o
  -2  -4 -12       16.19       23.57      8.35 o
   2   4  12       16.19        8.57      5.67 o
  -3  -4 -12        0.14       -2.57      5.33 o
   3   4  12        0.14        6.76      5.49 o
  -4  -4 -12        2.82        2.33      5.47 o
   4   4  12        2.82       -1.93      4.92 o
  -1  -5 -12        1.13       -4.27      6.62 o
   1   5  12        1.13        7.21      4.61 o
  -2  -5 -12      159.16      120.13     16.40 o
   2   5  12      159.16      152.56     12.74 o
  -3  -5 -12       15.69       14.69      6.87 o
   3   5  12       15.69       23.96      6.70 o
  -4  -5 -12       50.52       57.78     10.76 o
   4   5  12       50.52       55.83      9.44 o
 
